# Supplementary material for: Comparative mRNA and miRNA expression in European mouflon (Ovis musimon) and sheep (Ovis aries) provides novel insights into the genetic mechanisms for female reproductive success
Source: Heredity (Edinb). 2018 May 21;122(2):172–86. doi: 10.1038/s41437-018-0090-1 (PMC6327046; doi:10.1038/s41437-018-0090-1)
Supplement: Supplementary file 1 — Supplementary Table S11 [file 41437_2018_90_MOESM1_ESM.xlsx]

## Sheet: Sheet1
Table S11. Differentially expressed genes (DEGs) between European mouflon and Finnsheep endometrial mRNAs with the threshold |log2(fold change)| ≥2 and Padj (i.e. adjusted P-value) ≤ 0.01
Gene_id	Gene	European mouflon	Finnsheep	log2(fold change)	Padj
XLOC_020273	CNIH3	6.58627	0.0337249	-7.6095	0.00400279
XLOC_015947	CD24	115.359	0.612164	-7.558	0.000779626
XLOC_010751	AQP1	41.3985	0.269593	-7.26265	0.000779626
XLOC_027079	HSPB8	76.7333	0.518643	-7.20897	0.00592675
XLOC_005735	UBXN10	6.76746	0.0575087	-6.87869	0.00555306
XLOC_028784	CDHR4	7.44324	0.0690065	-6.75305	0.0020136
XLOC_028660	OXTR	130.929	1.2162	-6.75027	0.000779626
XLOC_027800	AK7	13.4766	0.136549	-6.6249	0.000779626
XLOC_035837	CHRDL1	4.49103	0.050418	-6.47696	0.000779626
XLOC_019022	FOXJ1	31.8388	0.363297	-6.45349	0.000779626
XLOC_018886	ITGB3	7.32387	0.0857981	-6.41552	0.00400279
XLOC_022840	LRRC36	3.35358	0.0396465	-6.40236	0.00140663
XLOC_006801	ATOH8	10.8017	0.133738	-6.3357	0.000779626
XLOC_011375	CPAMD8	4.23922	0.0538002	-6.30004	0.00311413
XLOC_002705	SUCNR1	4.16638	0.0541447	-6.26583	0.00357011
XLOC_025371	KCNE3	23.8144	0.314701	-6.24171	0.000779626
XLOC_001052	UPK1B	324.294	4.32926	-6.22704	0.000779626
XLOC_032641	GRP	493.207	7.22319	-6.09341	0.000779626
XLOC_019485	SGCA	25.9955	0.383713	-6.08209	0.00999536
XLOC_035151	FGFR1	77.2092	1.19386	-6.01507	0.000779626
XLOC_014969	HRH2	9.80577	0.151708	-6.01426	0.00222425
XLOC_013929	CXCL9	21.2581	0.338469	-5.97284	0.00222425
XLOC_008641	PRPH	71.1642	1.2178	-5.8688	0.000779626
XLOC_008344	LTBP1	16.7422	0.292039	-5.84118	0.000779626
XLOC_011563	C3	82.818	1.45095	-5.83488	0.000779626
XLOC_037117	GNLY	426.42	7.71381	-5.78869	0.000779626
XLOC_017128	ADGRB1	12.4835	0.228415	-5.77222	0.000779626
XLOC_018665	DNAH9	1.11199	0.0208204	-5.73899	0.000779626
XLOC_002520	MUC4	53.3401	1.00652	-5.72778	0.00267452
XLOC_001727	TTC22	4.50923	0.0859817	-5.71271	0.00516234
XLOC_006689	DRC1	7.01689	0.134802	-5.70192	0.000779626
XLOC_020523	HMCN1	2.3084	0.0447559	-5.68867	0.000779626
XLOC_032507	CDH2	5.6846	0.111879	-5.66705	0.000779626
XLOC_035473	HEPH	3.27195	0.064795	-5.65812	0.00311413
XLOC_023149	ZNF114	5.31438	0.10832	-5.61653	0.000779626
XLOC_026596	PDGFC	14.9586	0.307155	-5.60587	0.000779626
XLOC_024960	SERPING1	161.364	3.32177	-5.60223	0.000779626
XLOC_003676	ALDOB	53.0492	1.10022	-5.59146	0.000779626
XLOC_021002	CENPF	1.2225	0.0254293	-5.5872	0.0020136
XLOC_023581	TPPP3	81.4588	1.72946	-5.55768	0.000779626
XLOC_004319	INHBB	22.8662	0.504792	-5.50139	0.000779626
XLOC_013236	NPY1R	4.70021	0.105988	-5.47074	0.00311413
XLOC_035570	NLGN3	12.9906	0.293145	-5.46971	0.000779626
XLOC_013551	BMP3	8.37239	0.189287	-5.46699	0.000779626
XLOC_016062	ECT2L	2.31278	0.0528315	-5.45208	0.00311413
XLOC_012056	VCAN	50.4893	1.16878	-5.4329	0.000779626
XLOC_005547	IHH	6.6061	0.155311	-5.41056	0.00140663
XLOC_003946	IL33	3.46069	0.0813972	-5.40993	0.00222425
XLOC_023065	GRIK5	5.81527	0.137515	-5.40219	0.00516234
XLOC_015919	LAMA4	3.89431	0.0931136	-5.38623	0.000779626
XLOC_032496	KLHL14	5.61955	0.134938	-5.38009	0.000779626
XLOC_028772	ZMYND10	18.7975	0.452102	-5.37775	0.000779626
XLOC_030128	TCTE1	2.60674	0.0636828	-5.3552	0.0080546
XLOC_033290	ACSM3	40.2881	0.99356	-5.3416	0.000779626
XLOC_030192	CFB	83.8808	2.09092	-5.32613	0.000779626
XLOC_024745	RELT	6.84894	0.173976	-5.29892	0.000779626
XLOC_015188	SCG5	23.0125	0.593828	-5.27623	0.000779626
XLOC_016857	FAM110B	2.3476	0.0607171	-5.27294	0.00267452
XLOC_010899	PTN	44.1014	1.1444	-5.26817	0.00140663
XLOC_000465	KIAA1324	3.57156	0.0930574	-5.26229	0.000779626
XLOC_034354	RET	20.5615	0.567482	-5.17922	0.00516234
XLOC_013613	HTRA3	28.111	0.790833	-5.15162	0.000779626
XLOC_035976	RAI2	13.0982	0.373845	-5.13079	0.000779626
XLOC_001263	IGSF10	5.83833	0.169691	-5.10457	0.000779626
XLOC_032144	COL17A1	4.86512	0.145461	-5.06377	0.000779626
XLOC_015848	CD109	10.8435	0.324402	-5.0629	0.000779626
XLOC_022678	DNAAF1	3.56255	0.106955	-5.05784	0.00222425
XLOC_004560	ADGRB2	1.4236	0.0432175	-5.04179	0.00222425
XLOC_005367	KIF5C	11.7882	0.360602	-5.0308	0.000779626
XLOC_003809	GFRA2	2.34803	0.0749884	-4.96864	0.0090736
XLOC_020478	BRINP2	15.7077	0.507407	-4.95219	0.000779626
XLOC_001514	SH3BP4	23.7167	0.819801	-4.85448	0.000779626
XLOC_013443	RASL11B	5.4949	0.191437	-4.84315	0.0020136
XLOC_001140	DGKG	0.625029	0.021974	-4.83005	0.000779626
XLOC_036303	ZNF185	4.94191	0.174364	-4.82489	0.00140663
XLOC_019556	TNS4	1.02113	0.0360571	-4.82374	0.00775781
XLOC_032534	NDC80	2.36524	0.0847934	-4.80189	0.00666014
XLOC_023869	CCDC114	8.89549	0.322221	-4.78695	0.00357011
XLOC_001409	COL18A1	41.6013	1.52419	-4.77051	0.000779626
XLOC_004690	MFAP2	59.8528	2.2316	-4.74527	0.000779626
XLOC_004899	DMTN	7.51933	0.282864	-4.73242	0.000779626
XLOC_022803	DRC7	2.60638	0.0980919	-4.73177	0.00267452
XLOC_001123	GMNC	3.24518	0.12318	-4.71946	0.00222425
XLOC_020200	MFSD4	2.40159	0.0930178	-4.69034	0.0020136
XLOC_033959	AZGP1	17.1607	0.66618	-4.68705	0.00775781
XLOC_035036	GPM6A	7.35913	0.287257	-4.67912	0.00443959
XLOC_028661	SSUH2	18.2856	0.744561	-4.61817	0.000779626
XLOC_000190	KIF2C	1.3926	0.0570933	-4.60832	0.00267452
XLOC_026486	SFRP2	181.783	7.4582	-4.60724	0.000779626
XLOC_017691	CYSLTR2	1.2583	0.0518179	-4.60188	0.00629611
XLOC_006633	RRM2	3.54268	0.146455	-4.59631	0.00443959
XLOC_018071	TNFRSF19	8.4213	0.348457	-4.59499	0.00311413
XLOC_015018	MEGF11	0.293187	0.0121911	-4.58793	0.000779626
XLOC_001318	RBP1	94.6493	4.01916	-4.55763	0.00222425
XLOC_017284	NOV	14.1533	0.614792	-4.52489	0.000779626
XLOC_025059	SLC35F2	3.83799	0.167603	-4.51723	0.00555306
XLOC_028812	COL7A1	15.6667	0.687792	-4.50958	0.000779626
XLOC_033763	CRYM	43.1867	1.91593	-4.49447	0.000779626
XLOC_007415	ANO4	1.69049	0.0773532	-4.44983	0.0020136
XLOC_035445	TSPAN7	161.207	7.40085	-4.44508	0.000779626
XLOC_021803	UBE2C	12.1714	0.561692	-4.43758	0.00516234
XLOC_018672	HS3ST3B1	4.08592	0.188679	-4.43666	0.00140663
XLOC_000283	NFIA	4.87099	0.225188	-4.43501	0.000779626
XLOC_009249	EFCAB6	2.87773	0.133581	-4.42915	0.00666014
XLOC_026152	GPX8	70.6333	3.29357	-4.42263	0.00555306
XLOC_016067	ADGRG6	0.696292	0.0331082	-4.39443	0.000779626
XLOC_007170	CELA1	5.84991	0.278504	-4.39264	0.000779626
XLOC_007170	GALNT6	5.84991	0.278504	-4.39264	0.000779626
XLOC_023885	TULP2	8.21061	0.390933	-4.3925	0.000779626
XLOC_015497	TGFB3	8.17941	0.389588	-4.39198	0.00555306
XLOC_015518	DIO2	12.1766	0.580272	-4.39124	0.000779626
XLOC_032138	CALHM2	17.6413	0.842929	-4.3874	0.00481713
XLOC_004207	SCN1A	0.786193	0.0381484	-4.36519	0.000779626
XLOC_012755	CD74	1378.11	67.0867	-4.36053	0.000779626
XLOC_010226	CPVL	17.9015	0.880821	-4.34509	0.00939318
XLOC_002506	ROPN1	27.3332	1.35501	-4.33428	0.00140663
XLOC_014022	PROM1	24.1767	1.20553	-4.32588	0.000779626
XLOC_012008	SGCD	1.24399	0.062221	-4.32144	0.00738093
XLOC_031095	ANO1	11.6748	0.58442	-4.32025	0.000779626
XLOC_035851	MORC4	1.96733	0.09908	-4.3115	0.00481713
XLOC_026759	ASPHD2	2.28212	0.116604	-4.29069	0.00555306
XLOC_019222	SPAG5	1.82553	0.0937007	-4.28411	0.00400279
XLOC_014748	FBN1	6.39888	0.331928	-4.26888	0.0020136
XLOC_033277	TMC5	0.864926	0.0456255	-4.24467	0.00140663
XLOC_007691	B4GALNT3	26.2541	1.39403	-4.23521	0.000779626
XLOC_029665	TNXB	9.09327	0.48541	-4.22752	0.000779626
XLOC_005716	EPHB2	3.87854	0.207891	-4.22161	0.00516234
XLOC_012806	CCNJL	3.59475	0.198191	-4.18093	0.00267452
XLOC_031460	LTBP3	131.163	7.2372	-4.17979	0.00222425
XLOC_008523	LUM	71.0674	3.94052	-4.17273	0.000779626
XLOC_008408	IL1RL2	11.0215	0.614575	-4.16458	0.000779626
XLOC_007244	NELL2	4.03015	0.226448	-4.15358	0.00140663
XLOC_036112	GPR173	4.58567	0.258062	-4.15134	0.000779626
XLOC_016922	STMN2	2.40373	0.135279	-4.15127	0.0080546
XLOC_007709	LGALS1	378.089	21.6238	-4.12803	0.000779626
XLOC_032053	PPP1R3C	1.50787	0.0870353	-4.11477	0.00966125
XLOC_007926	PHYHD1	4.61746	0.267972	-4.10695	0.00555306
XLOC_010352	SMO	30.1799	1.81248	-4.05755	0.000779626
XLOC_015133	RNASE6	10.1453	0.612871	-4.04908	0.00357011
XLOC_019191	TMEM98	51.6125	3.12387	-4.04632	0.000779626
XLOC_002640	CLDN11	18.8445	1.14846	-4.03638	0.00140663
XLOC_003600	TNC	58.7092	3.58701	-4.03274	0.000779626
XLOC_036331	AFF2	0.985653	0.0608883	-4.01684	0.00592675
XLOC_026204	SPEF2	2.27728	0.140803	-4.01556	0.000779626
XLOC_016257	MARCKS	33.648	2.11096	-3.99455	0.000779626
XLOC_028594	XYLB	2.32727	0.146511	-3.98955	0.00738093
XLOC_009102	CLSTN3	9.03767	0.574573	-3.97539	0.00311413
XLOC_036488	NGFRAP1	75.8564	4.84126	-3.96982	0.000779626
XLOC_004893	SLC39A14	5.38568	0.344385	-3.96703	0.000779626
XLOC_035016	ZNF385D	2.40551	0.154487	-3.96078	0.00311413
XLOC_010267	NACAD	1.00474	0.0647882	-3.95494	0.00481713
XLOC_018991	SOCS3	3.34294	0.215895	-3.95272	0.00481713
XLOC_019198	RHBDL3	7.13065	0.462077	-3.94783	0.00267452
XLOC_004333	GYPC	21.2297	1.37726	-3.94621	0.0020136
XLOC_004694	ARHGEF19	10.9217	0.713236	-3.93668	0.00592675
XLOC_008524	DCN	175.158	11.4418	-3.93627	0.000779626
XLOC_035459	MAOA	7.3849	0.483567	-3.93279	0.000779626
XLOC_020389	HES2	20.4347	1.35339	-3.91638	0.00443959
XLOC_033303	VWA3A	2.98628	0.20111	-3.89229	0.00738093
XLOC_019480	ACSF2	82.8225	5.58385	-3.89069	0.000779626
XLOC_004023	SCARA3	30.2153	2.04097	-3.88795	0.000779626
XLOC_010167	EPDR1	5.92141	0.403284	-3.87607	0.00738093
XLOC_010970	RARRES2	224.072	15.3071	-3.87169	0.000779626
XLOC_020279	EPHX1	122.877	8.39944	-3.87078	0.000779626
XLOC_032146	CFAP43	1.60375	0.110134	-3.86412	0.000779626
XLOC_019451	DRC3	18.9279	1.31464	-3.84778	0.00481713
XLOC_024442	C15H11orf52	15.4362	1.07308	-3.84648	0.00267452
XLOC_030965	ASRGL1	20.9445	1.46142	-3.84113	0.000779626
XLOC_010490	CNTNAP2	1.03509	0.0726231	-3.83319	0.0090736
XLOC_020624	CHI3L1	93.5705	6.65854	-3.81278	0.000779626
XLOC_020624	MYBPH	93.5705	6.65854	-3.81278	0.000779626
XLOC_004196	CCDC173	2.59683	0.185625	-3.80629	0.00738093
XLOC_027644	CRABP1	25.3048	1.8106	-3.80487	0.000779626
XLOC_035978	SCML2	1.17153	0.0839061	-3.80348	0.00999536
XLOC_032468	DSEL	1.3664	0.0981182	-3.79971	0.00443959
XLOC_021478	SLC24A3	2.11069	0.152943	-3.78665	0.00140663
XLOC_019439	RNF112	5.91884	0.42935	-3.78509	0.000779626
XLOC_000170	CDC20	5.81978	0.423499	-3.78054	0.00775781
XLOC_023038	LTBP4	55.1634	4.03242	-3.77399	0.000779626
XLOC_004561	COL16A1	5.96728	0.438898	-3.76512	0.0020136
XLOC_014766	SAMD4A	3.63379	0.26737	-3.76457	0.00775781
XLOC_003907	TRPM3	0.526856	0.0391522	-3.75024	0.00140663
XLOC_024744	ARHGEF17	8.38072	0.626309	-3.74213	0.00443959
XLOC_034419	PALD1	2.08496	0.156311	-3.73753	0.00838781
XLOC_004150	PRKRA	4.49862	0.337398	-3.73696	0.00838781
XLOC_002235	IGSF8	9.23852	0.693436	-3.73583	0.00443959
XLOC_019521	SRCIN1	4.64381	0.350181	-3.72914	0.00357011
XLOC_030468	NEDD9	140.441	10.5935	-3.72871	0.000779626
XLOC_035175	SH2D4A	5.60927	0.426085	-3.7186	0.00666014
XLOC_010375	LRGUK	0.389571	0.0296533	-3.71562	0.00443959
XLOC_007784	FBLN1	63.3872	4.845	-3.70962	0.000779626
XLOC_032778	COLEC12	38.3538	2.93862	-3.70616	0.000779626
XLOC_014604	PAK6	11.3874	0.877116	-3.69853	0.000779626
XLOC_000602	C1H1orf54	8.76201	0.678482	-3.69088	0.0080546
XLOC_033239	CIITA	8.69039	0.678585	-3.67882	0.00222425
XLOC_028599	TTC21A	3.65633	0.285917	-3.67673	0.00872515
XLOC_001171	CCDC39	2.87524	0.224982	-3.6758	0.00267452
XLOC_002080	SELENBP1	53.7601	4.21525	-3.67284	0.000779626
XLOC_026089	MAP1B	1.80595	0.142304	-3.66571	0.00267452
XLOC_036368	FHL1	25.1439	1.98161	-3.66546	0.000779626
XLOC_003729	FBP1	13.0648	1.0307	-3.66399	0.000779626
XLOC_032851	TCF4	6.25345	0.493853	-3.6625	0.000779626
XLOC_002773	IL20RB	7.79518	0.615684	-3.66232	0.000779626
XLOC_016183	COL12A1	5.92637	0.469667	-3.65744	0.00140663
XLOC_017966	ENOX1	0.306076	0.0243219	-3.65356	0.00443959
XLOC_015035	TLE3	16.1391	1.28863	-3.64665	0.000779626
XLOC_036297	BGN	44.3178	3.56104	-3.63752	0.000779626
XLOC_000923	ROBO2	2.54076	0.204621	-3.63423	0.000779626
XLOC_032206	CPXM2	3.99464	0.324106	-3.62353	0.00443959
XLOC_002256	PVRL4	10.5708	0.861666	-3.61681	0.00939318
XLOC_013342	GPRIN3	1.26363	0.10326	-3.61322	0.0090736
XLOC_005010	PGM5	40.038	3.2753	-3.61167	0.000779626
XLOC_030435	SOX4	48.3712	3.97499	-3.60513	0.000779626
XLOC_029608	SLC29A1	17.1526	1.41285	-3.60174	0.00267452
XLOC_008504	RASSF9	2.88329	0.237774	-3.60006	0.00267452
XLOC_024579	ST5	17.5705	1.45921	-3.5899	0.000779626
XLOC_020662	PIGR	15.6246	1.30997	-3.57622	0.000779626
XLOC_002376	ROBO1	5.87209	0.493537	-3.57264	0.000779626
XLOC_010985	TMEM176B	56.706	4.76938	-3.57163	0.000779626
XLOC_004944	GLIPR2	48.9047	4.11829	-3.56986	0.000779626
XLOC_034550	FAM89A	6.76335	0.579689	-3.54439	0.00555306
XLOC_007190	NCKAP5L	14.9116	1.27821	-3.54424	0.00267452
XLOC_023632	TSHZ3	2.27525	0.197215	-3.52819	0.00703652
XLOC_010366	MEST	3.98885	0.349426	-3.51291	0.00738093
XLOC_012500	MEGF10	0.630473	0.0553511	-3.50975	0.000779626
XLOC_021633	PMEPA1	33.4617	2.94482	-3.50626	0.000779626
XLOC_030910	BARX2	16.9765	1.51197	-3.48904	0.00838781
XLOC_032584	SLC14A1	1.76559	0.157786	-3.48411	0.00738093
XLOC_018022	FREM2	0.301829	0.0269829	-3.48361	0.00999536
XLOC_004467	DES	10.4002	0.930001	-3.48324	0.0080546
XLOC_021853	JAG1	22.1384	1.98328	-3.48059	0.000779626
XLOC_031980	FANK1	5.55718	0.500459	-3.47303	0.00666014
XLOC_021811	SLC2A10	4.0452	0.366085	-3.46596	0.00738093
XLOC_017733	SMAD9	13.0916	1.18511	-3.46555	0.0020136
XLOC_027016	TMEM132C	5.99285	0.549266	-3.44767	0.00592675
XLOC_019623	PTRF	17.6189	1.61799	-3.44485	0.00629611
XLOC_032478	CELF4	0.579074	0.0535141	-3.43576	0.000779626
XLOC_026743	TMEM119	4.93675	0.456722	-3.43417	0.00400279
XLOC_004567	SDC3	12.9631	1.22606	-3.40231	0.000779626
XLOC_028968	CX3CR1	1.72255	0.162984	-3.40174	0.00481713
XLOC_008908	SLC41A2	0.837873	0.0795992	-3.39591	0.00838781
XLOC_031398	RAB3IL1	6.13387	0.583089	-3.39501	0.0020136
XLOC_008485	CSRP2	27.1543	2.59256	-3.38873	0.00666014
XLOC_002303	CLIC6	20.8914	1.99679	-3.38716	0.000779626
XLOC_012765	SLC36A2	3.95809	0.379918	-3.38105	0.00666014
XLOC_028742	MUSTN1	33.5931	3.24395	-3.37234	0.00481713
XLOC_032185	RGS10	21.3476	2.07237	-3.36472	0.000779626
XLOC_005720	C1QA	119.373	11.624	-3.3603	0.000779626
XLOC_014462	SLC22A17	4.21714	0.41066	-3.36025	0.00443959
XLOC_023127	CCDC8	23.3618	2.28037	-3.35682	0.000779626
XLOC_011834	TCF7	15.4463	1.51535	-3.34953	0.000779626
XLOC_001412	COL6A1	86.9066	8.56436	-3.34305	0.000779626
XLOC_017724	LHFP	27.5816	2.72377	-3.34003	0.000779626
XLOC_022695	FOXF1	2.66139	0.266144	-3.3219	0.00838781
XLOC_024609	DCHS1	2.42851	0.243201	-3.31985	0.00999536
XLOC_032040	ACTA2	36.4178	3.66128	-3.31423	0.00357011
XLOC_003675	TMEM246	5.29348	0.533138	-3.31164	0.00516234
XLOC_006470	VAV2	8.03686	0.810187	-3.31031	0.00267452
XLOC_016988	RGS22	9.82234	0.992866	-3.3064	0.00140663
XLOC_013439	SPATA18	1.64991	0.166874	-3.30555	0.00939318
XLOC_011984	MYOZ3	7.3121	0.740556	-3.30361	0.000779626
XLOC_011984	SYNPO	7.3121	0.740556	-3.30361	0.000779626
XLOC_025133	USP2	11.7251	1.19273	-3.29726	0.00222425
XLOC_002176	NES	8.30684	0.845146	-3.29703	0.000779626
XLOC_020432	MXRA8	21.6075	2.20108	-3.29525	0.000779626
XLOC_013841	LRRC66	9.2091	0.938204	-3.29509	0.000779626
XLOC_025435	ELF5	12.8473	1.31919	-3.28375	0.00222425
XLOC_023895	TEAD2	39.0054	4.01876	-3.27885	0.0020136
XLOC_029645	OVAR-DRB1	233.517	24.0597	-3.27884	0.00140663
XLOC_029645	OVAR-DRB3	233.517	24.0597	-3.27884	0.00140663
XLOC_012752	PDGFRB	15.7891	1.63139	-3.27476	0.000779626
XLOC_009144	CCND2	10.2864	1.07095	-3.26377	0.000779626
XLOC_021563	ADAM33	4.15851	0.433106	-3.26327	0.00267452
XLOC_021563	GFRA4	4.15851	0.433106	-3.26327	0.00267452
XLOC_021661	ID1	233.469	24.5143	-3.25154	0.000779626
XLOC_036786	DQA	68.4141	7.18945	-3.25034	0.00311413
XLOC_026786	SEC14L2	4.12628	0.438487	-3.23424	0.00666014
XLOC_036518	ARMCX2	14.7923	1.58205	-3.22498	0.000779626
XLOC_020496	QSOX1	69.4736	7.48277	-3.21482	0.000779626
XLOC_031138	ANO9	40.7205	4.42555	-3.20183	0.000779626
XLOC_008784	LRP1	7.5408	0.820277	-3.20053	0.000779626
XLOC_010171	WNT2	4.51421	0.491905	-3.19802	0.00629611
XLOC_000517	OLFML3	158.762	17.3319	-3.19536	0.000779626
XLOC_007964	WDR38	5.74699	0.635134	-3.17767	0.000779626
XLOC_028092	ISLR	21.9399	2.4331	-3.17269	0.00357011
XLOC_001324	FOXL2	6.3151	0.703068	-3.16707	0.0080546
XLOC_024856	MDK	192.225	21.442	-3.16429	0.000779626
XLOC_003887	GNA14	24.2304	2.7081	-3.16146	0.000779626
XLOC_005719	C1QC	130.233	14.6642	-3.15072	0.000779626
XLOC_002314	IFNGR2	39.0759	4.40089	-3.15041	0.000779626
XLOC_011789	MISP	9.75889	1.0992	-3.15027	0.000779626
XLOC_011789	PALM	9.75889	1.0992	-3.15027	0.000779626
XLOC_029201	CLEC3B	72.25	8.16415	-3.14562	0.000779626
XLOC_025383	ARRB1	8.25435	0.942646	-3.13037	0.0020136
XLOC_004359	AOX1	8.89607	1.01912	-3.12585	0.000779626
XLOC_007942	DNM1	9.8177	1.12589	-3.12432	0.00738093
XLOC_004615	STMN1	123.02	14.1817	-3.11679	0.000779626
XLOC_026004	CMBL	24.1102	2.78861	-3.11202	0.00140663
XLOC_004290	MAP3K19	1.46057	0.168991	-3.11151	0.00311413
XLOC_014676	DAPK2	17.4749	2.02935	-3.10619	0.000779626
XLOC_005717	C1QB	107.507	12.631	-3.08939	0.000779626
XLOC_027639	ADAMTS7	8.85035	1.04422	-3.08331	0.000779626
XLOC_026192	EGFLAM	9.95876	1.19229	-3.06223	0.000779626
XLOC_002126	S100A16	124.598	15.0112	-3.05316	0.000779626
XLOC_032561	APCDD1	39.0899	4.71234	-3.05228	0.000779626
XLOC_033536	CARD11	22.9494	2.77338	-3.04874	0.00140663
XLOC_004946	RECK	2.44644	0.295743	-3.04827	0.00775781
XLOC_000821	DDR2	2.11969	0.256415	-3.0473	0.00629611
XLOC_030760	CTSC	36.5916	4.45571	-3.03779	0.000779626
XLOC_008055	SDC1	18.0026	2.2004	-3.03237	0.000779626
XLOC_031544	TSPAN4	10.6075	1.30634	-3.02147	0.00140663
XLOC_004173	CHN1	20.5688	2.54226	-3.01627	0.00140663
XLOC_026115	NLN	7.12554	0.882381	-3.01353	0.00592675
XLOC_004594	MAP3K6	9.75117	1.21574	-3.00374	0.00999536
XLOC_012751	CSF1R	11.0892	1.39483	-2.991	0.00267452
XLOC_002508	ITGB5	31.2595	3.93629	-2.98939	0.000779626
XLOC_024396	PGR	33.3699	4.20348	-2.98889	0.000779626
XLOC_026694	TBX3	12.7087	1.60177	-2.98808	0.00311413
XLOC_018817	STAT5A	5.96037	0.751302	-2.98794	0.00703652
XLOC_004376	FZD7	1.95001	0.246599	-2.98324	0.0020136
XLOC_020394	CHD5	1.06814	0.135304	-2.98082	0.00140663
XLOC_035311	XG	6.08136	0.779629	-2.96353	0.000779626
XLOC_018895	MRC2	9.27348	1.19546	-2.95554	0.00222425
XLOC_022772	MMP2	128.03	16.5183	-2.95434	0.000779626
XLOC_034575	NID1	29.5627	3.81899	-2.95251	0.000779626
XLOC_000738	CD1D	28.6246	3.7338	-2.93854	0.000779626
XLOC_031043	CTSW	112.089	14.6683	-2.93387	0.000779626
XLOC_014852	TTC9	29.8053	3.91274	-2.92932	0.000779626
XLOC_024560	DKK3	24.0043	3.15663	-2.92683	0.00775781
XLOC_018951	PYCR1	6.72233	0.884699	-2.9257	0.00939318
XLOC_015124	ARHGEF40	13.6774	1.80109	-2.92485	0.00267452
XLOC_029546	RAB44	1.13893	0.15063	-2.9186	0.0080546
XLOC_027886	TNFAIP2	3.9851	0.527577	-2.91716	0.00222425
XLOC_028724	ARHGEF3	4.10367	0.543662	-2.91613	0.00966125
XLOC_010379	CALD1	27.4996	3.65277	-2.91235	0.000779626
XLOC_008871	NTN4	54.1856	7.2128	-2.90928	0.000779626
XLOC_002819	TMPRSS2	9.27918	1.23656	-2.90767	0.000779626
XLOC_005212	COL3A1	273.429	36.6602	-2.89888	0.000779626
XLOC_006640	GREB1	9.61934	1.29067	-2.89781	0.00267452
XLOC_024854	CREB3L1	43.7414	5.88712	-2.89337	0.000779626
XLOC_032581	SETBP1	1.82144	0.245728	-2.88995	0.00357011
XLOC_036319	MAMLD1	4.69521	0.634795	-2.88683	0.00481713
XLOC_002273	FCGR3A	22.3941	3.04264	-2.87972	0.00222425
XLOC_001413	COL6A2	49.4348	6.75247	-2.87204	0.000779626
XLOC_021553	BMP2	6.07046	0.830662	-2.86947	0.00400279
XLOC_024481	TMPRSS4	15.1735	2.07646	-2.86936	0.0090736
XLOC_009103	C1S	31.2152	4.29838	-2.86039	0.000779626
XLOC_002181	SH2D2A	7.95503	1.09559	-2.86016	0.00400279
XLOC_009114	P3H3	28.4911	3.95564	-2.84853	0.00267452
XLOC_023303	TNNT1	21.6161	3.00864	-2.84492	0.00481713
XLOC_012013	CYFIP2	3.03203	0.42901	-2.8212	0.0020136
XLOC_022790	CPNE2	8.93779	1.2761	-2.80818	0.00267452
XLOC_010532	AGAP3	6.32251	0.902761	-2.80808	0.0020136
XLOC_010234	HOXA10	28.7591	4.15238	-2.79201	0.00666014
XLOC_028011	CPEB1	0.629879	0.0910261	-2.79072	0.00838781
XLOC_014628	TYRO3	11.4468	1.65584	-2.78931	0.000779626
XLOC_030411	GMNN	86.4703	12.5532	-2.78415	0.000779626
XLOC_025434	ABTB2	6.02306	0.877633	-2.77881	0.000779626
XLOC_000305	CACHD1	8.18353	1.19759	-2.77259	0.000779626
XLOC_032192	FGFR2	80.2871	11.7627	-2.77094	0.000779626
XLOC_033143	SYNGR3	9.14041	1.34463	-2.76505	0.00872515
XLOC_013866	IGFBP7	314.7	46.3703	-2.7627	0.00140663
XLOC_023183	FCGRT	109.982	16.3512	-2.7498	0.00140663
XLOC_000781	VANGL2	4.90674	0.73023	-2.74834	0.000779626
XLOC_033698	EMP2	67.9892	10.1219	-2.74783	0.000779626
XLOC_035160	SFRP1	30.5406	4.58706	-2.73509	0.00140663
XLOC_008452	MALL	18.2523	2.74429	-2.73357	0.000779626
XLOC_028803	SLC25A20	20.9841	3.16143	-2.73064	0.00481713
XLOC_021396	PLXDC2	17.7025	2.67027	-2.7289	0.000779626
XLOC_037053	ENTPD2	8.12864	1.22786	-2.72687	0.00666014
XLOC_031320	JAM3	5.07862	0.76969	-2.72209	0.00516234
XLOC_007023	SEMA4C	12.5913	1.91255	-2.71886	0.00357011
XLOC_034360	BICC1	4.9769	0.756272	-2.71827	0.0090736
XLOC_006631	KLF11	9.75953	1.48717	-2.71424	0.000779626
XLOC_014345	NREP	43.3508	6.64284	-2.70619	0.00222425
XLOC_010525	TMEM176A	20.4281	3.13093	-2.70589	0.00629611
XLOC_013277	CFI	54.4774	8.35606	-2.70476	0.000779626
XLOC_008586	KRT7	213.282	32.7693	-2.70235	0.000779626
XLOC_011659	FBN2	7.00351	1.0865	-2.68839	0.00140663
XLOC_014698	ALDH1A2	14.0779	2.20073	-2.67738	0.00222425
XLOC_004703	PXDN	7.88713	1.24175	-2.66712	0.0080546
XLOC_005051	PTPRD	20.9855	3.31934	-2.66043	0.000779626
XLOC_001858	TGFBR3	10.1911	1.61599	-2.65682	0.0020136
XLOC_018802	IGFBP4	44.3195	7.03564	-2.65519	0.00222425
XLOC_004270	ZEB2	2.0354	0.323652	-2.6528	0.00666014
XLOC_021392	NRP1	1.82234	0.290493	-2.64922	0.00629611
XLOC_004636	ASAP3	10.7885	1.72707	-2.6431	0.00311413
XLOC_011795	KISS1R	3.64196	0.588854	-2.62873	0.00838781
XLOC_013957	TMEM150C	7.95061	1.28619	-2.62797	0.00443959
XLOC_019345	ASGR2	142.709	23.1961	-2.62112	0.000779626
XLOC_001190	TNFSF10	2.70449	0.440077	-2.61953	0.00939318
XLOC_034599	RHOBTB1	5.52772	0.907205	-2.60718	0.00481713
XLOC_024746	PLEKHB1	25.8056	4.23747	-2.60641	0.00222425
XLOC_008954	C1QTNF6	7.65688	1.25876	-2.60475	0.00357011
XLOC_004917	COL15A1	12.0566	1.98615	-2.60178	0.0020136
XLOC_012196	SLC27A1	9.06469	1.49499	-2.60013	0.00555306
XLOC_015393	DHRS7	11.0519	1.82952	-2.59476	0.00775781
XLOC_007420	CHPT1	31.9492	5.29486	-2.59312	0.00222425
XLOC_008888	GNPTAB	9.46818	1.56938	-2.59289	0.000779626
XLOC_013793	RELL1	7.86915	1.3063	-2.59072	0.00775781
XLOC_023768	AXL	14.0452	2.33465	-2.5888	0.000779626
XLOC_000478	CSF1	8.75462	1.45623	-2.58781	0.00311413
XLOC_015860	SH3BGRL2	8.33226	1.39163	-2.58193	0.000779626
XLOC_004635	E2F2	96.5302	16.1788	-2.57687	0.000779626
XLOC_004635	ID3	96.5302	16.1788	-2.57687	0.000779626
XLOC_027924	GABRB3	1.95674	0.329891	-2.56839	0.00939318
XLOC_019608	P3H4	17.932	3.0366	-2.56201	0.00267452
XLOC_025140	MIR125B	21.863	3.70721	-2.56009	0.000779626
XLOC_025067	ARHGAP20	0.765377	0.130247	-2.55492	0.00629611
XLOC_008121	ANTXR1	4.05151	0.697891	-2.53739	0.00592675
XLOC_025832	MSX2	58.1549	10.0227	-2.53663	0.000779626
XLOC_000048	C1H2orf54	32.276	5.5789	-2.53241	0.00443959
XLOC_025470	LRP4	2.57753	0.447522	-2.52595	0.00738093
XLOC_036095	MAGEH1	18.5654	3.25912	-2.51006	0.00311413
XLOC_031037	SIPA1	22.5819	3.96433	-2.51002	0.00311413
XLOC_006947	ATP6V1B1	18.5104	3.25303	-2.50848	0.0020136
XLOC_035919	MXRA5	2.77801	0.491489	-2.49882	0.0080546
XLOC_002856	SLC19A1	6.74674	1.19491	-2.49729	0.00629611
XLOC_010766	CREB5	3.25735	0.580552	-2.4882	0.00939318
XLOC_018723	COL1A1	68.8298	12.3412	-2.47956	0.00222425
XLOC_016358	EPB41L2	10.5658	1.89458	-2.47945	0.00481713
XLOC_011626	TLE2	15.1791	2.72988	-2.47518	0.00966125
XLOC_019769	TNRC6C	8.36016	1.50695	-2.4719	0.00592675
XLOC_007353	MMP19	16.4949	2.9757	-2.47072	0.00267452
XLOC_015443	ACTN1	22.8863	4.13378	-2.46895	0.000779626
XLOC_033808	CORO1A	28.1693	5.14191	-2.45375	0.00222425
XLOC_035854	BEX2	77.9703	14.3198	-2.44491	0.00222425
XLOC_025049	ENDOD1	38.3761	7.06062	-2.44234	0.0020136
XLOC_002451	CCDC80	23.6346	4.37618	-2.43316	0.00443959
XLOC_020939	KIAA0040	5.83201	1.0809	-2.43176	0.0090736
XLOC_007965	OLFML2A	9.88974	1.83523	-2.42997	0.00267452
XLOC_016296	PRDM1	13.2668	2.467	-2.427	0.00357011
XLOC_020324	PRRX1	13.2454	2.4758	-2.41953	0.00703652
XLOC_017173	TBC1D31	10.7162	2.00927	-2.41506	0.00267452
XLOC_029640	EFHC1	9.45804	1.78114	-2.40874	0.00400279
XLOC_022175	NOL4L	5.4146	1.02112	-2.4067	0.00666014
XLOC_001193	TNIK	12.773	2.4129	-2.40426	0.000779626
XLOC_028069	TSPAN3	370.213	70.5428	-2.39179	0.000779626
XLOC_003745	KIF27	7.1739	1.36771	-2.391	0.00311413
XLOC_000893	ADAMTS5	8.14547	1.55358	-2.3904	0.00592675
XLOC_025864	ADAMTS6	7.48099	1.43469	-2.38249	0.0090736
XLOC_026893	ARHGAP10	11.7459	2.25337	-2.382	0.0090736
XLOC_029482	GCLC	97.6011	18.7517	-2.37988	0.000779626
XLOC_028560	RBMS3	2.17152	0.417467	-2.37897	0.00555306
XLOC_011590	PTPRS	8.87998	1.7372	-2.35379	0.00629611
XLOC_033316	SCNN1B	15.6574	3.09373	-2.33943	0.00357011
XLOC_032068	PDLIM1	142.174	28.0942	-2.33931	0.000779626
XLOC_032142	SH3PXD2A	4.17258	0.832944	-2.32465	0.00357011
XLOC_034681	ZCCHC24	7.20675	1.44128	-2.322	0.00838781
XLOC_020781	F5	17.5514	3.51247	-2.32103	0.00838781
XLOC_019555	TOP2A	4.39638	0.885058	-2.31247	0.00966125
XLOC_035901	TSPAN6	57.0843	11.5128	-2.30986	0.0020136
XLOC_016930	EXT1	21.9908	4.45345	-2.3039	0.000779626
XLOC_023098	APOE	157.701	32.4536	-2.28074	0.00311413
XLOC_033713	LITAF	42.3189	8.71565	-2.27962	0.000779626
XLOC_015211	BMF	27.5617	5.78632	-2.25195	0.00140663
XLOC_011802	HMHA1	6.41429	1.34771	-2.25078	0.00516234
XLOC_018469	CCL5	186.214	39.3226	-2.24353	0.000779626
XLOC_001596	PPT1	89.5443	18.9098	-2.24347	0.000779626
XLOC_002480	FSTL1	35.4483	7.49566	-2.24159	0.000779626
XLOC_019604	KRT17	41.8747	8.88005	-2.23744	0.00140663
XLOC_037468	S100A13	157.728	33.4974	-2.23532	0.00140663
XLOC_008957	RAC2	9.34278	1.98584	-2.2341	0.00311413
XLOC_022160	SOX12	6.21205	1.32084	-2.23361	0.0080546
XLOC_023945	NKG7	46.7378	9.94984	-2.23184	0.000779626
XLOC_024483	CD3E	46.1479	9.87804	-2.22397	0.000779626
XLOC_025009	ACAD8	34.6549	7.43291	-2.22106	0.00222425
XLOC_008912	CKAP4	28.1312	6.10189	-2.20484	0.00222425
XLOC_004569	LAPTM5	80.164	17.4226	-2.202	0.000779626
XLOC_020359	SRM	23.0418	5.01397	-2.20023	0.00629611
XLOC_028659	RAD18	25.354	5.5282	-2.19733	0.00267452
XLOC_028573	CRTAP	21.273	4.65998	-2.19063	0.00666014
XLOC_002016	TXNIP	208.373	45.906	-2.18241	0.00267452
XLOC_009267	CERK	11.7381	2.60658	-2.17097	0.0020136
XLOC_000208	TSPAN1	187.111	41.9393	-2.15752	0.00516234
XLOC_008952	IL2RB	21.3953	4.84901	-2.14153	0.00311413
XLOC_007135	RARG	17.7888	4.05956	-2.13158	0.00592675
XLOC_016235	SLC35F1	29.7955	6.88824	-2.11289	0.000779626
XLOC_017345	CPQ	69.3762	16.109	-2.10657	0.0020136
XLOC_035750	MBNL3	0.89907	0.208918	-2.1055	0.00999536
XLOC_035622	SH3BGRL	41.3468	9.74965	-2.08435	0.00222425
XLOC_002588	EPHB3	8.90303	2.10041	-2.08362	0.00666014
XLOC_008639	DNAJC22	17.2814	4.09985	-2.07557	0.00999536
XLOC_026007	SEMA5A	5.31327	1.26397	-2.07164	0.00666014
XLOC_009284	LMF2	20.4152	4.92732	-2.05077	0.00666014
XLOC_012553	PDLIM7	44.2724	10.7663	-2.03989	0.00267452
XLOC_015347	SQRDL	70.6458	17.204	-2.03786	0.000779626
XLOC_024799	RCN1	110.279	26.8892	-2.03606	0.000779626
XLOC_018211	RASA3	28.4194	7.00236	-2.02097	0.00666014
XLOC_010050	COL1A2	34.149	8.49485	-2.00718	0.00516234
XLOC_015351	C7H15orf48	60.0916	14.9846	-2.00368	0.00516234
XLOC_010745	FKBP9	38.7347	9.67574	-2.00118	0.00267452
XLOC_032600	LIPG	0.0433308	142.924	11.6876	0.00555306
XLOC_037954	LGALS15	2.15244	2484.61	10.1728	0.00357011
XLOC_024770	DGAT2	0.873005	868.099	9.95765	0.000779626
XLOC_030155	DEFB112	0.186158	104.751	9.13622	0.000779626
XLOC_020602	TNNI1	1.47838	427.614	8.17615	0.000779626
XLOC_021568	SLC4A11	0.227737	64.8391	8.15335	0.000779626
XLOC_029020	GRM7	0.260587	63.1993	7.922	0.000779626
XLOC_000093	GJB3	0.172315	37.072	7.74914	0.000779626
XLOC_022239	PTPRT	0.0445631	7.97587	7.48365	0.00140663
XLOC_020998	PTGS2	1.4767	227.856	7.26959	0.000779626
XLOC_021691	BPIFB1	0.110328	16.9716	7.26519	0.00481713
XLOC_015904	ROS1	0.0322678	4.95421	7.26242	0.00838781
XLOC_005397	ACMSD	0.425192	60.6494	7.15624	0.000779626
XLOC_012665	CXCL14	1.8887	267.235	7.14457	0.000779626
XLOC_029182	TDGF1	1.32533	180.737	7.09139	0.000779626
XLOC_027773	CHGA	1.88273	246.022	7.02981	0.000779626
XLOC_005653	SMPDL3B	3.90885	441.464	6.81941	0.000779626
XLOC_005653	XKR8	3.90885	441.464	6.81941	0.000779626
XLOC_019010	CYGB	2.31783	255.82	6.78621	0.000779626
XLOC_005290	GAD1	0.0556552	5.93148	6.73573	0.00311413
XLOC_020216	C4BPA	0.168873	17.8391	6.72296	0.00140663
XLOC_034739	TMEM72	0.309107	31.1434	6.65468	0.000779626
XLOC_032740	MEP1B	1.42126	138.334	6.60484	0.000779626
XLOC_029541	PNPLA1	0.173557	16.5548	6.57569	0.000779626
XLOC_028159	TGM7	0.106481	10.0161	6.55557	0.00400279
XLOC_016028	ENPP3	0.245722	23.0009	6.54852	0.000779626
XLOC_032882	RNF152	0.0884467	7.35963	6.37868	0.00357011
XLOC_000145	RIMKLA	0.428256	33.9641	6.3094	0.000779626
XLOC_016100	MTHFD1L	0.555922	41.9653	6.23817	0.000779626
XLOC_021707	TP53INP2	0.0676363	5.10005	6.23657	0.00666014
XLOC_022320	CYP24	0.0634845	4.5644	6.16788	0.0020136
XLOC_021703	ASIP	2.97027	203.508	6.09835	0.000779626
XLOC_013519	AREG	0.116136	7.73918	6.05829	0.000779626
XLOC_018601	ALOX12	6.01091	394.151	6.03502	0.000779626
XLOC_010276	CAMK2B	0.115932	7.55206	6.02552	0.000779626
XLOC_000540	PHGDH	27.9291	1806.83	6.01555	0.00592675
XLOC_017017	CDH17	3.94241	249.43	5.98341	0.000779626
XLOC_031841	SCD	0.644571	37.7664	5.87262	0.000779626
XLOC_034340	ACTN2	0.162679	9.16486	5.81601	0.000779626
XLOC_031764	PAPSS2	0.299501	16.395	5.77455	0.000779626
XLOC_023277	PRKCG	0.369493	19.4855	5.72071	0.000779626
XLOC_006637	KCNF1	0.112851	5.89971	5.70815	0.00481713
XLOC_032044	SLC16A12	0.559774	28.9061	5.69039	0.000779626
XLOC_032171	HSPA12A	0.193109	9.84409	5.67177	0.000779626
XLOC_007152	KRT5	2.4321	115.186	5.56562	0.000779626
XLOC_007152	KRT74	2.4321	115.186	5.56562	0.000779626
XLOC_003586	C5	0.465159	20.0962	5.43306	0.000779626
XLOC_028875	TMEM40	0.0987072	4.21884	5.41755	0.00140663
XLOC_010857	PRRT4	0.27642	11.6788	5.40089	0.000779626
XLOC_018429	GDPD1	3.80563	157.316	5.36939	0.000779626
XLOC_028836	MYL3	0.795152	32.8597	5.36894	0.00267452
XLOC_026973	FNIP2	0.166527	6.86954	5.36639	0.000779626
XLOC_019560	KRT24	0.144505	5.93659	5.36044	0.00222425
XLOC_033865	WBSCR17	0.0721246	2.84767	5.30314	0.00267452
XLOC_036247	POF1B	0.83928	33.0208	5.29808	0.000779626
XLOC_019295	TRPV3	0.0488312	1.88143	5.26789	0.00555306
XLOC_035931	ANOS1	0.132818	4.90659	5.2072	0.000779626
XLOC_002539	BDH1	0.932619	34.3177	5.20152	0.000779626
XLOC_003769	AQP7	0.0990583	3.62512	5.19361	0.00516234
XLOC_031048	CST6	17.223	608.011	5.14169	0.000779626
XLOC_031023	SPDYC	4.22028	147.431	5.12656	0.000779626
XLOC_027705	AKAP6	0.257329	8.81609	5.09845	0.000779626
XLOC_027989	ANPEP	17.1461	586.791	5.09689	0.000779626
XLOC_011294	FLT4	0.222252	7.56596	5.08925	0.00738093
XLOC_026077	HEXB	34.0382	1158.1	5.08846	0.000779626
XLOC_007593	STYK1	1.51554	50.2837	5.05218	0.000779626
XLOC_017798	GJB2	0.415008	13.739	5.04899	0.000779626
XLOC_021330	PLCB1	1.12031	37.0332	5.04685	0.000779626
XLOC_029902	GPLD1	0.0409021	1.33367	5.02709	0.00267452
XLOC_011522	LDLR	4.33244	139.247	5.00632	0.000779626
XLOC_029673	NEU1	7.94615	239.58	4.91411	0.000779626
XLOC_002671	C1H3orf80	0.0487421	1.45154	4.89628	0.00443959
XLOC_008331	QPCT	5.73656	167.694	4.8695	0.000779626
XLOC_004257	NEB	1.43193	41.8055	4.86766	0.000779626
XLOC_009059	BCL2L14	0.442868	12.9275	4.86742	0.000779626
XLOC_008592	NR4A1	0.820024	23.6677	4.85111	0.000779626
XLOC_007551	RERG	0.0858225	2.45833	4.84018	0.000779626
XLOC_033852	PSPH	4.77362	133.792	4.80876	0.000779626
XLOC_001904	HENMT1	0.119746	3.35494	4.80824	0.00738093
XLOC_020337	SUCO	8.60757	230.616	4.74374	0.000779626
XLOC_005293	MYO3B	0.191289	5.07816	4.73048	0.000779626
XLOC_003684	NXNL2	3.44896	91.5549	4.7304	0.000779626
XLOC_017209	SDR16C5	7.38944	195.356	4.72449	0.000779626
XLOC_020328	FMO2	0.133666	3.493	4.70776	0.0020136
XLOC_003970	SH3GL2	0.39827	10.3949	4.70599	0.000779626
XLOC_032786	MYOM1	1.27512	32.3235	4.66387	0.000779626
XLOC_029027	ITPR1	1.37937	34.4845	4.64387	0.000779626
XLOC_026084	TMEM171	3.12878	77.9482	4.63885	0.000779626
XLOC_018987	CEP295NL	65.543	1577.89	4.58941	0.000779626
XLOC_018987	TIMP2	65.543	1577.89	4.58941	0.000779626
XLOC_013968	HPSE	3.68822	88.4933	4.58457	0.000779626
XLOC_001117	ATP13A5	3.44643	82.3339	4.57831	0.000779626
XLOC_004061	MFAP3L	0.228624	5.40793	4.56403	0.000779626
XLOC_020214	PFKFB2	2.50665	58.9969	4.5568	0.000779626
XLOC_003935	SLC1A1	14.2172	333.103	4.55026	0.000779626
XLOC_035357	S100G	103.227	2372.99	4.52282	0.000779626
XLOC_000348	GIPC2	1.44882	33.0905	4.51347	0.000779626
XLOC_026685	NOS1	3.03332	68.909	4.50572	0.000779626
XLOC_018472	MMP28	3.03605	68.8449	4.50308	0.000779626
XLOC_005079	PLIN2	14.6831	332.527	4.50124	0.000779626
XLOC_035889	ARMCX4	0.552004	12.4661	4.49719	0.000779626
XLOC_013779	SEL1L3	3.88184	87.0731	4.48742	0.000779626
XLOC_005727	ALPL	89.539	2001.95	4.48274	0.000779626
XLOC_030463	EDN1	2.56295	57.1989	4.48011	0.000779626
XLOC_004199	LRP2	4.1607	90.9123	4.44958	0.000779626
XLOC_026927	NOCT	0.700108	15.2614	4.44617	0.000779626
XLOC_028566	GPD1L	3.20017	69.6149	4.44317	0.000779626
XLOC_001948	SLC16A1	0.617327	13.3503	4.43469	0.000779626
XLOC_017368	SLC26A7	0.496572	10.7028	4.42985	0.000779626
XLOC_022292	KCNB1	0.303734	6.41931	4.40154	0.0080546
XLOC_032524	ABHD3	2.44455	51.5441	4.39817	0.000779626
XLOC_034683	TMEM254	30.0433	626.536	4.38228	0.000779626
XLOC_019772	MGAT5B	0.168293	3.50816	4.38167	0.00443959
XLOC_030777	DLG2	0.699068	14.5134	4.37581	0.000779626
XLOC_031776	IFIT3	3.34211	69.0596	4.36901	0.000779626
XLOC_035110	DUSP4	0.578072	11.884	4.36163	0.000779626
XLOC_016453	CNKSR3	4.03479	82.6976	4.35728	0.000779626
XLOC_018042	FRY	4.02242	81.0833	4.33327	0.000779626
XLOC_007529	KCNJ8	1.32176	26.4026	4.32015	0.000779626
XLOC_003750	RASEF	3.46354	68.9716	4.31568	0.000779626
XLOC_009028	PIK3C2G	0.0619378	1.22385	4.30447	0.00400279
XLOC_005629	TINAGL1	9.12056	178.441	4.29018	0.000779626
XLOC_003662	ABCA1	1.49491	29.2178	4.28872	0.000779626
XLOC_024872	PTPRJ	9.15241	178.15	4.2828	0.000779626
XLOC_016492	PDE10A	0.426478	8.25344	4.27445	0.000779626
XLOC_027031	ATP6V0A2	4.9009	94.7884	4.27359	0.000779626
XLOC_017313	ZFPM2	0.245852	4.74174	4.26956	0.000779626
XLOC_004414	MAP2	1.66361	31.8604	4.25937	0.000779626
XLOC_030144	PTCHD4	0.20331	3.88793	4.25725	0.000779626
XLOC_033269	ABCC1	3.2861	62.5575	4.25074	0.000779626
XLOC_026684	KSR2	0.331051	6.30119	4.2505	0.000779626
XLOC_030449	GMPR	8.5075	159.92	4.23247	0.000779626
XLOC_005148	FAM167A	0.161847	2.99152	4.20818	0.00443959
XLOC_035130	RNF122	8.34945	153.225	4.19783	0.000779626
XLOC_001205	LRRC31	0.743075	13.5266	4.18615	0.000779626
XLOC_012885	SLCO4C1	0.293	5.32974	4.18509	0.000779626
XLOC_010785	FAM221A	1.3626	24.7096	4.18064	0.000779626
XLOC_010785	STK31	1.3626	24.7096	4.18064	0.000779626
XLOC_019194	CDK5R1	0.30996	5.48786	4.14609	0.000779626
XLOC_033677	ROGDI	12.3745	217.173	4.1334	0.000779626
XLOC_017219	CA8	3.55458	62.3629	4.13294	0.000779626
XLOC_013532	STBD1	0.591558	10.3027	4.12237	0.000779626
XLOC_019484	TMEM92	6.18156	106.32	4.10429	0.000779626
XLOC_013288	DKK2	0.481302	8.12664	4.07764	0.000779626
XLOC_003888	PRUNE2	0.243723	4.1023	4.07312	0.00443959
XLOC_012111	C5H5orf30	6.53602	109.669	4.0686	0.000779626
XLOC_035061	CASP3	6.91955	114.991	4.05471	0.000779626
XLOC_030470	SYCP2L	0.200725	3.33272	4.05341	0.00738093
XLOC_028960	SCN5A	0.302356	4.98869	4.04434	0.000779626
XLOC_035059	ENPP6	0.304596	4.98504	4.03264	0.00140663
XLOC_010024	DDC	0.664067	10.845	4.02956	0.000779626
XLOC_034357	FXYD4	48.2589	787.081	4.02765	0.000779626
XLOC_000996	NXPE3	0.915939	14.9329	4.0271	0.000779626
XLOC_005138	KIF13B	0.983003	15.9988	4.02462	0.000779626
XLOC_028726	ERC2	0.461871	7.48645	4.01872	0.000779626
XLOC_014366	HMGCR	6.82758	108.696	3.99277	0.000779626
XLOC_001148	C1H3orf70	1.4502	22.8538	3.97811	0.000779626
XLOC_022270	WFDC10B	3.85816	60.7356	3.97656	0.000779626
XLOC_027768	SLC24A4	2.61308	40.6421	3.95915	0.000779626
XLOC_026106	CCNB1	2.2433	34.7333	3.95262	0.000779626
XLOC_001401	LRRC3	1.84069	28.1703	3.93585	0.000779626
XLOC_004217	GRB14	1.77882	27.0743	3.92793	0.000779626
XLOC_007533	SLCO1A2	12.666	189.621	3.90409	0.000779626
XLOC_001116	ATP13A4	6.06469	88.7989	3.87204	0.000779626
XLOC_010091	TSPAN13	15.2455	223	3.87059	0.000779626
XLOC_007552	ARHGDIB	70.3234	1023.36	3.86317	0.000779626
XLOC_032742	RNF125	1.95211	28.2712	3.85623	0.000779626
XLOC_033772	USP31	1.557	22.5016	3.85319	0.000779626
XLOC_032080	FRAT2	7.54741	108.74	3.84876	0.000779626
XLOC_001713	LRP8	1.69784	24.3394	3.84152	0.000779626
XLOC_004738	SLC31A2	19.4406	276.975	3.83261	0.000779626
XLOC_013979	SLC10A6	0.414051	5.89355	3.83126	0.000779626
XLOC_011340	HOMER3	4.41772	62.3977	3.82012	0.00629611
XLOC_021979	BFSP1	0.638276	8.97613	3.81384	0.00357011
XLOC_026802	SLC5A1	1.10128	15.3865	3.80442	0.000779626
XLOC_035412	GK	0.19059	2.62199	3.78212	0.000779626
XLOC_010702	NRCAM	5.84609	80.3893	3.78146	0.000779626
XLOC_030441	RNF144B	5.35706	73.262	3.77355	0.00222425
XLOC_031438	NRXN2	1.17526	16.0352	3.77019	0.000779626
XLOC_027032	TCTN2	7.95681	108.13	3.76443	0.000779626
XLOC_029043	MITF	5.50553	74.6899	3.76196	0.000779626
XLOC_016117	TIAM2	0.908365	12.3144	3.76093	0.00516234
XLOC_036158	ZNF157	0.799203	10.8288	3.76016	0.000779626
XLOC_005287	DCAF17	2.03063	27.3369	3.75085	0.000779626
XLOC_003911	APBA1	0.378123	5.02515	3.73224	0.000779626
XLOC_008942	FOXRED2	9.36101	123.919	3.72659	0.000779626
XLOC_008445	PROM2	15.6734	206.243	3.71795	0.000779626
XLOC_012355	S1PR5	1.05128	13.821	3.71664	0.000779626
XLOC_004905	LPL	0.361814	4.6855	3.69488	0.000779626
XLOC_031307	CDON	1.55742	20.0778	3.68837	0.000779626
XLOC_018482	CCT6B	0.584917	7.32074	3.64569	0.00267452
XLOC_005319	GCA	7.59945	94.5723	3.63745	0.000779626
XLOC_003763	KIAA1161	1.79675	22.3136	3.63446	0.000779626
XLOC_020488	SOAT1	4.86735	59.593	3.61393	0.000779626
XLOC_029618	ENPP4	14.3754	172.563	3.58546	0.000779626
XLOC_025926	HMGCS1	14.4145	172.437	3.58048	0.000779626
XLOC_007903	ASS1	0.709556	8.35938	3.55841	0.000779626
XLOC_026098	NAIP	0.254674	2.95262	3.53528	0.000779626
XLOC_010802	OGDH	40.7145	469.793	3.52841	0.000779626
XLOC_019109	TMEM100	3.40933	39.214	3.52381	0.000779626
XLOC_026977	TMEM144	1.11366	12.5906	3.49896	0.0020136
XLOC_018849	ARL4D	1.42849	16.0309	3.48829	0.0020136
XLOC_035387	SAT1	227.851	2554.67	3.48697	0.00516234
XLOC_013457	KIAA1211	0.680638	7.62355	3.4855	0.000779626
XLOC_033823	QPRT	4.31337	47.6799	3.46649	0.000779626
XLOC_010543	INSIG1	5.57574	61.5171	3.46375	0.000779626
XLOC_005306	CERS6	6.16153	67.8878	3.46179	0.000779626
XLOC_007457	TOM1	18.7418	205.746	3.45653	0.000779626
XLOC_012361	SPC24	3.08737	33.758	3.45078	0.000779626
XLOC_037625	PNP	8.81255	96.2327	3.4489	0.000779626
XLOC_028964	CSRNP1	2.20024	23.8351	3.43735	0.000779626
XLOC_008883	SLC5A8	0.617232	6.68484	3.43701	0.00140663
XLOC_013534	SHROOM3	2.04621	22.1263	3.43474	0.000779626
XLOC_013309	SLC39A8	1.66004	17.8694	3.4282	0.000779626
XLOC_023456	C14H16orf74	1.16632	12.5321	3.4256	0.00267452
XLOC_008916	CRY1	4.16456	44.4304	3.41531	0.000779626
XLOC_020896	ISG15	37.2016	394.334	3.40598	0.000779626
XLOC_030891	SOLD1	3.36519	35.6407	3.40477	0.000779626
XLOC_029585	GNMT	4.56353	48.2007	3.40083	0.000779626
XLOC_019259	SLC43A2	1.39207	14.6549	3.39609	0.00140663
XLOC_006973	MTHFD2	3.35098	35.0929	3.38852	0.000779626
XLOC_009014	SLCO1B3	0.478712	5.01179	3.3881	0.000779626
XLOC_001329	DBR1	4.63908	48.4876	3.38571	0.000779626
XLOC_001508	ACKR3	2.1806	22.7839	3.38522	0.000779626
XLOC_022897	PLEKHF1	1.67936	17.504	3.3817	0.00140663
XLOC_011614	MATK	10.4173	108.562	3.38146	0.000779626
XLOC_000609	ECM1	7.82216	81.2999	3.37761	0.000779626
XLOC_005494	FZD5	7.06162	73.1444	3.37268	0.000779626
XLOC_019766	AFMID	3.43001	35.0281	3.35223	0.000779626
XLOC_026104	MRPS36	36.2394	369.09	3.34834	0.000779626
XLOC_002802	NUDT16	23.2521	236.643	3.34728	0.000779626
XLOC_023609	NQO1	6.21418	62.822	3.33763	0.000779626
XLOC_017836	NDFIP2	20.9179	211.35	3.33682	0.00222425
XLOC_032723	FHOD3	3.15629	31.6479	3.32581	0.000779626
XLOC_010711	CFTR	11.1318	109.725	3.30113	0.000779626
XLOC_005482	RAPH1	1.66166	16.3316	3.29697	0.00267452
XLOC_001824	MCOLN2	21.7033	212.601	3.29216	0.000779626
XLOC_001824	MCOLN3	21.7033	212.601	3.29216	0.000779626
XLOC_005446	HECW2	0.948233	9.24596	3.28551	0.000779626
XLOC_026987	GUCY1B3	13.4914	131.227	3.28194	0.000779626
XLOC_017395	CHMP4C	6.88362	66.7721	3.27801	0.000779626
XLOC_014803	HIF1A	40.3226	389.561	3.27219	0.00400279
XLOC_029619	SLC25A27	5.04233	48.4407	3.26406	0.000779626
XLOC_007671	SCNN1A	19.0625	182.935	3.26252	0.00267452
XLOC_010100	ITGB8	2.94205	28.1433	3.2579	0.000779626
XLOC_005628	HCRTR1	0.941236	8.99723	3.25685	0.00666014
XLOC_007944	SLC25A25	4.38465	41.701	3.24955	0.00140663
XLOC_031456	SYVN1	13.2108	125.544	3.24841	0.000779626
XLOC_015143	PNP	44.1497	418.943	3.24628	0.000779626
XLOC_031018	TM7SF2	56.1277	531.301	3.24274	0.000779626
XLOC_031018	VPS51	56.1277	531.301	3.24274	0.000779626
XLOC_012090	RHOBTB3	68.559	646.534	3.23731	0.000779626
XLOC_026467	MSMO1	34.6946	322.229	3.21531	0.000779626
XLOC_028676	CNTN3	0.171169	1.58845	3.21412	0.000779626
XLOC_016380	VNN2	26.7449	246.885	3.2065	0.000779626
XLOC_002861	LSS	4.70009	43.2329	3.20137	0.000779626
XLOC_001823	LPAR3	4.07326	37.1974	3.19095	0.000779626
XLOC_031396	FADS1	38.8488	352.266	3.18072	0.000779626
XLOC_001206	LRRC34	2.28453	20.6837	3.17853	0.000779626
XLOC_003713	CTSV	62.6639	566.68	3.17683	0.000779626
XLOC_005125	DDX58	3.76523	33.8201	3.16707	0.000779626
XLOC_032710	SERPINB8	6.36468	56.2546	3.14381	0.000779626
XLOC_015409	SGPP1	1.45562	12.7519	3.131	0.000779626
XLOC_026166	FST	1.0662	9.33672	3.13043	0.00140663
XLOC_025135	PVRL1	3.33727	29.2227	3.13035	0.000779626
XLOC_020294	ADSS	11.4166	99.9135	3.12955	0.000779626
XLOC_036121	CLCN5	0.872455	7.5986	3.12258	0.000779626
XLOC_034464	PPIF	14.1128	122.127	3.1133	0.000779626
XLOC_008900	NT5DC3	2.24238	19.4036	3.11322	0.000779626
XLOC_033665	ADCY9	1.17103	10.1039	3.10906	0.000779626
XLOC_030139	ADGRF5	2.06536	17.8175	3.10883	0.00703652
XLOC_003889	RFK	31.8788	274.709	3.10723	0.000779626
XLOC_034557	SIPA1L2	3.39897	29.2285	3.10421	0.000779626
XLOC_001953	PTPN22	8.89917	76.2377	3.09876	0.00400279
XLOC_001953	RSBN1	8.89917	76.2377	3.09876	0.00400279
XLOC_002576	KNG1	1.73864	14.8397	3.09343	0.000779626
XLOC_027066	PPTC7	3.97673	33.8934	3.09135	0.000779626
XLOC_022786	HERPUD1	51.3589	436.165	3.08619	0.000779626
XLOC_031951	PLEKHA1	13.4316	112.473	3.06588	0.000779626
XLOC_006525	PTGES	2.37782	19.9078	3.06562	0.00311413
XLOC_008236	REL	0.482305	3.96414	3.03899	0.00400279
XLOC_002494	ILDR1	2.00573	16.4036	3.03181	0.000779626
XLOC_034591	FAM13C	1.50806	12.2544	3.02253	0.00140663
XLOC_008087	PREB	21.626	175.329	3.01922	0.000779626
XLOC_008087	PRR30	21.626	175.329	3.01922	0.000779626
XLOC_019083	WIPI1	4.00147	32.3991	3.01735	0.000779626
XLOC_004960	UNC13B	6.62548	53.3681	3.00988	0.000779626
XLOC_007456	HMGXB4	6.53467	52.5924	3.00867	0.000779626
XLOC_017161	SQLE	15.7777	126.243	3.00025	0.000779626
XLOC_016495	MPC1	17.0995	136.063	2.99225	0.000779626
XLOC_017058	COL14A1	3.76404	29.6376	2.97708	0.000779626
XLOC_019016	PRPSAP1	35.8139	281.409	2.97408	0.000779626
XLOC_014392	ERO1A	6.19352	48.545	2.97049	0.000779626
XLOC_019155	ACACA	3.57964	27.9865	2.96685	0.000779626
XLOC_015992	RRAGD	0.584196	4.55921	2.96426	0.00516234
XLOC_026972	C17H4orf45	3.83549	29.9214	2.96369	0.000779626
XLOC_025392	WNT11	8.7819	68.4436	2.96231	0.000779626
XLOC_026256	ANKRD33B	1.64644	12.7508	2.95317	0.000779626
XLOC_005571	SERPINE2	8.35893	63.8273	2.93278	0.000779626
XLOC_032062	RBP4	21.0442	159.497	2.92204	0.00140663
XLOC_003897	ALDH1A1	54.4606	409.263	2.90974	0.00400279
XLOC_033248	SNX29	1.38344	10.3933	2.90931	0.000779626
XLOC_003977	FOCAD	8.33971	62.1775	2.89832	0.000779626
XLOC_021899	CREM	13.6515	101.479	2.89406	0.000779626
XLOC_021543	DIP2C	3.51908	26.1184	2.89179	0.000779626
XLOC_005517	IKZF2	1.82144	13.4916	2.88891	0.00140663
XLOC_028014	HOMER2	7.46562	55.1469	2.88495	0.000779626
XLOC_018161	SLC15A1	2.16707	15.9666	2.88124	0.000779626
XLOC_034471	FAM213A	85.4478	628.812	2.87951	0.00555306
XLOC_035840	ACSL4	38.3533	281.859	2.87755	0.00400279
XLOC_029933	MCUR1	10.5625	77.5497	2.87616	0.000779626
XLOC_027629	PCSK6	2.60243	19.095	2.87526	0.00140663
XLOC_022893	CMTR2	2.48608	18.1833	2.87067	0.000779626
XLOC_004888	RHOBTB2	2.34074	17.0744	2.8668	0.00357011
XLOC_018401	SCPEP1	25.8193	187.116	2.85741	0.000779626
XLOC_000691	EFNA3	0.530156	3.8368	2.85542	0.00311413
XLOC_021984	OVOL2	5.39752	38.8909	2.84907	0.000779626
XLOC_013719	BANK1	2.73516	19.6439	2.84439	0.000779626
XLOC_020707	BPNT1	35.5204	253.883	2.83744	0.000779626
XLOC_032814	PSTPIP2	3.45948	24.7093	2.83642	0.000779626
XLOC_013755	HERC6	10.7858	76.9008	2.83387	0.000779626
XLOC_034593	SLC16A9	1.55816	11.0395	2.82476	0.000779626
XLOC_004046	FDFT1	38.8309	273.538	2.81646	0.000779626
XLOC_003960	LURAP1L	2.82795	19.8278	2.80969	0.00400279
XLOC_017694	FNDC3A	14.4749	101.385	2.80822	0.000779626
XLOC_004883	ADAM28	31.0377	216.704	2.80363	0.00357011
XLOC_016029	ENPP1	9.55643	66.6934	2.803	0.0020136
XLOC_025838	ENC1	1.737	12.1101	2.80155	0.000779626
XLOC_002833	SIK1	2.56725	17.8503	2.79765	0.000779626
XLOC_014375	F2RL1	1.00125	6.90814	2.78649	0.00267452
XLOC_006618	RSAD2	1.46792	10.0358	2.77331	0.00267452
XLOC_033717	GSPT1	22.1073	150.871	2.77072	0.000779626
XLOC_020614	ELF3	26.5326	179.942	2.76169	0.000779626
XLOC_005479	ICA1L	0.469381	3.17795	2.75927	0.000779626
XLOC_011933	ARHGAP26	8.18015	55.2205	2.75501	0.000779626
XLOC_015541	RPS6KA5	5.50571	37.0987	2.75237	0.00629611
XLOC_031533	DHCR7	2.22618	14.9852	2.7509	0.000779626
XLOC_033216	HMOX2	23.2647	156.399	2.74901	0.000779626
XLOC_033502	SMURF1	3.04011	20.2545	2.73605	0.000779626
XLOC_032860	ATP8B1	10.2295	67.9546	2.73184	0.000779626
XLOC_017993	CAB39L	6.64393	43.8574	2.72271	0.0020136
XLOC_021832	PARD6B	3.23936	21.2739	2.71531	0.000779626
XLOC_018712	SPAG9	6.37592	41.8198	2.71348	0.000779626
XLOC_034974	ADAM32	8.55514	56.0212	2.71111	0.000779626
XLOC_034974	ADAM9	8.55514	56.0212	2.71111	0.000779626
XLOC_008795	COQ10A	7.48232	48.9417	2.70951	0.000779626
XLOC_007241	SLC38A1	5.21297	34.0535	2.70762	0.000779626
XLOC_018459	DUSP14	8.80597	57.4643	2.70611	0.000779626
XLOC_034595	CCDC6	17.9365	116.92	2.70455	0.000779626
XLOC_008151	B3GNT2	5.34634	34.6054	2.69438	0.000779626
XLOC_020985	FAM129A	2.97702	19.1231	2.68338	0.000779626
XLOC_015428	ATP6V1D	26.6814	170.579	2.67653	0.000779626
XLOC_010083	SCIN	33.6597	215.168	2.67637	0.0020136
XLOC_022169	BCL2L1	30.6659	195.652	2.67358	0.000779626
XLOC_008673	TMEM106C	26.1598	166.821	2.67287	0.000779626
XLOC_004108	HIBCH	30.8569	195.658	2.66467	0.00140663
XLOC_019747	RNF213	7.56311	47.3141	2.64522	0.000779626
XLOC_030883	SLC37A2	2.07705	12.9521	2.64058	0.00311413
XLOC_032501	B4GALT6	3.30412	20.5923	2.63977	0.000779626
XLOC_014964	CDO1	3.03669	18.9094	2.63853	0.000779626
XLOC_030133	CLIC5	3.27694	20.3763	2.63647	0.000779626
XLOC_007084	TMTC2	1.36562	8.4758	2.63379	0.00140663
XLOC_015871	DOPEY1	3.85622	23.8922	2.63128	0.00222425
XLOC_008681	ANO6	5.06084	31.2723	2.62744	0.00222425
XLOC_036454	PLS3	18.7634	115.882	2.62667	0.000779626
XLOC_008354	FAM136A	1.19327	7.33212	2.6193	0.00516234
XLOC_021831	PTPN1	9.75196	59.9046	2.6189	0.000779626
XLOC_007943	C3H9orf16	105.317	646.837	2.61867	0.00267452
XLOC_007943	LCN2	105.317	646.837	2.61867	0.00267452
XLOC_031847	PAX2	46.7075	286.761	2.61812	0.00140663
XLOC_026101	MARVELD2	5.34951	32.7619	2.61454	0.000779626
XLOC_031133	IRF7	7.42951	45.2986	2.60813	0.000779626
XLOC_026046	PANK3	4.01583	24.4746	2.60751	0.000779626
XLOC_016085	SASH1	3.78277	23.0489	2.60719	0.000779626
XLOC_031233	LDHA	56.0552	340.845	2.60419	0.00311413
XLOC_006763	PELI1	6.01045	36.209	2.5908	0.000779626
XLOC_033533	RADIL	5.06075	30.4559	2.5893	0.00555306
XLOC_016474	EZR	117.119	704.598	2.58883	0.0020136
XLOC_034972	PLEKHA2	6.0758	36.4272	2.58387	0.000779626
XLOC_010859	IMPDH1	13.8337	82.6367	2.57859	0.000779626
XLOC_012505	GRAMD3	9.01319	53.7696	2.57668	0.000779626
XLOC_020527	PLA2G4A	18.4304	109.745	2.574	0.000779626
XLOC_034279	GALNT2	4.86392	28.8542	2.56859	0.00966125
XLOC_032069	SORBS1	4.29177	25.3177	2.5605	0.000779626
XLOC_016251	NT5DC1	6.97631	41.1503	2.56037	0.00140663
XLOC_007259	CPNE8	2.04594	12.0505	2.55826	0.00357011
XLOC_016014	CEP162	3.86854	22.739	2.5553	0.000779626
XLOC_026240	BASP1	14.7327	86.361	2.55136	0.000779626
XLOC_026100	OCLN	19.5909	114.623	2.54864	0.000779626
XLOC_008229	EVA1A	5.86073	34.232	2.54619	0.00267452
XLOC_009238	A4GALT	8.62487	50.2126	2.54148	0.00140663
XLOC_008237	PAPOLG	2.68155	15.5846	2.53898	0.000779626
XLOC_036059	CASK	4.86396	28.2564	2.53837	0.000779626
XLOC_031096	FADD	5.13139	29.7887	2.53735	0.00999536
XLOC_028005	ZNF774	0.806056	4.67865	2.53714	0.000779626
XLOC_005649	SESN2	2.29477	13.3189	2.53705	0.00311413
XLOC_020785	METTL18	5.78007	33.3897	2.53024	0.0020136
XLOC_023164	PPP1R15A	11.1087	63.9697	2.5257	0.000779626
XLOC_005025	GLIS3	3.47577	19.9355	2.51994	0.000779626
XLOC_033646	CCDC64B	5.84607	33.5304	2.51993	0.000779626
XLOC_007696	ADIPOR2	7.18275	41.1452	2.51812	0.000779626
XLOC_024463	ZBTB16	1.15994	6.62182	2.51318	0.0020136
XLOC_022020	NET1	29.2851	167.113	2.51259	0.00838781
XLOC_027153	FICD	2.46931	14.0635	2.50978	0.0020136
XLOC_010761	WIPF3	12.769	72.2737	2.50083	0.00267452
XLOC_010915	PARP12	11.1319	62.76	2.49515	0.00222425
XLOC_034375	ARID5B	11.5273	64.9612	2.49453	0.000779626
XLOC_022316	ZNF217	1.65329	9.31178	2.49372	0.00267452
XLOC_002142	PMVK	3.09226	17.4105	2.49322	0.000779626
XLOC_015852	MYO6	8.9534	50.2613	2.48894	0.000779626
XLOC_014393	TXNDC16	8.92211	49.9944	2.48631	0.000779626
XLOC_006926	EIF2AK2	6.94763	38.7762	2.48058	0.000779626
XLOC_021031	HSD11B1	8.79122	49.0456	2.47999	0.00592675
XLOC_036435	SLC25A5	48.9177	271.925	2.47478	0.000779626
XLOC_025173	ARNTL	1.99878	11.0904	2.47212	0.00222425
XLOC_031910	NHLRC2	1.01417	5.62082	2.47048	0.00966125
XLOC_001862	EVI5	5.90635	32.6965	2.4688	0.000779626
XLOC_021709	ACSS2	24.6783	135.927	2.46151	0.000779626
XLOC_028982	HIGD1A	5.31511	29.0435	2.45004	0.00666014
XLOC_015367	GCH1	3.26316	17.7883	2.44659	0.000779626
XLOC_007549	EPS8	7.89025	42.9535	2.44463	0.000779626
XLOC_014476	SLC7A7	22.3411	121.372	2.44167	0.00443959
XLOC_012362	KANK2	10.3549	56.1913	2.44003	0.000779626
XLOC_030170	ELOVL5	4.73943	25.7101	2.43955	0.000779626
XLOC_000697	FDPS	39.3727	213.409	2.43835	0.000779626
XLOC_004586	RPA2	19.6595	106.051	2.43145	0.000779626
XLOC_028176	TC2N	17.578	94.6439	2.42874	0.00267452
XLOC_007487	DENND5B	0.865444	4.65158	2.42621	0.000779626
XLOC_002360	CXADR	13.3538	71.3214	2.41709	0.000779626
XLOC_002665	PPM1L	2.57433	13.6533	2.40698	0.000779626
XLOC_031028	CDC42EP2	3.17279	16.8114	2.40562	0.00592675
XLOC_001043	ZDHHC23	2.61287	13.8062	2.40161	0.000779626
XLOC_022725	SPIRE2	8.7344	46.0112	2.3972	0.00966125
XLOC_006923	PRKD3	14.067	74.0271	2.39574	0.000779626
XLOC_013399	KLHL5	5.89486	30.9493	2.39238	0.00267452
XLOC_029047	ARL6IP5	53.7766	282.27	2.39202	0.00140663
XLOC_020683	RGS2	8.17822	42.7911	2.38745	0.0020136
XLOC_022010	ACSS1	32.811	171.178	2.38324	0.000779626
XLOC_001980	TRIM45	6.73398	35.1296	2.38316	0.0020136
XLOC_024536	PIK3C2A	2.81221	14.5967	2.37586	0.000779626
XLOC_012529	HSD17B4	27.7253	143.89	2.37569	0.00311413
XLOC_014854	SIPA1L1	4.04798	20.9097	2.3689	0.000779626
XLOC_001311	GK5	3.18722	16.4543	2.36809	0.00443959
XLOC_019511	PNPO	8.08891	41.6692	2.36497	0.000779626
XLOC_018447	USP32	4.82724	24.6234	2.35076	0.000779626
XLOC_001907	WDR47	3.39321	17.2653	2.34715	0.00140663
XLOC_022825	PDP2	1.60135	8.14568	2.34674	0.00400279
XLOC_016813	FAM84B	14.2357	72.1669	2.34182	0.000779626
XLOC_014998	SERINC5	7.54853	38.2568	2.34145	0.000779626
XLOC_008284	EPAS1	12.5177	63.3889	2.34026	0.0020136
XLOC_028124	BAZ1A	3.74162	18.9261	2.33864	0.000779626
XLOC_001728	DHCR24	18.7126	94.5272	2.33672	0.00267452
XLOC_009081	CLEC2D	35.186	177.328	2.33335	0.00872515
XLOC_032070	ALDH18A1	11.3304	56.9453	2.32937	0.00267452
XLOC_021434	PTER	4.17976	20.9566	2.32591	0.00555306
XLOC_014620	DLL4	6.82478	34.1799	2.32429	0.00140663
XLOC_016265	SLC16A10	0.667947	3.34376	2.32367	0.00703652
XLOC_001674	PDZK1IP1	370.509	1848.85	2.31905	0.00775781
XLOC_013810	RBM47	4.25313	21.2127	2.31833	0.00738093
XLOC_028079	C18H15orf39	7.81931	38.9298	2.31576	0.000779626
XLOC_018942	FASN	9.70516	48.2528	2.31379	0.00140663
XLOC_021544	PRNP	22.8782	113.603	2.31195	0.000779626
XLOC_031920	ATRNL1	0.860032	4.25129	2.30544	0.00481713
XLOC_000713	SLC25A44	2.1724	10.7363	2.30514	0.00872515
XLOC_021402	BMI1	8.31616	41.0469	2.30328	0.000779626
XLOC_010699	SLC26A3	8.00871	39.4883	2.30178	0.00703652
XLOC_017683	SLC25A30	5.19438	25.5535	2.2985	0.000779626
XLOC_007439	C3H12orf75	22.9516	112.813	2.29726	0.00400279
XLOC_000308	AK4	0.543839	2.66354	2.29209	0.00838781
XLOC_017246	NCOA2	6.29064	30.7583	2.2897	0.000779626
XLOC_001886	DBT	6.97784	34.1065	2.28919	0.000779626
XLOC_014583	FMN1	1.16582	5.69493	2.28833	0.00222425
XLOC_004080	PLEKHB2	13.5484	65.9481	2.28321	0.000779626
XLOC_036485	RNF128	14.7534	71.7649	2.28223	0.000779626
XLOC_021032	G0S2	12.7952	62.2008	2.28133	0.00400279
XLOC_026820	SUSD2	9.59623	46.6338	2.28084	0.00267452
XLOC_003931	VLDLR	6.36703	30.9377	2.28067	0.000779626
XLOC_028246	BAG5	10.5035	50.9871	2.27927	0.00140663
XLOC_023638	CEP89	11.2027	54.2454	2.27565	0.0020136
XLOC_033418	WBSCR27	10.8047	52.1399	2.27073	0.00140663
XLOC_032730	GALNT1	13.3253	64.1352	2.26695	0.00140663
XLOC_036025	DMD	23.8552	114.812	2.2669	0.00140663
XLOC_017258	UBE2W	5.56108	26.7444	2.2658	0.000779626
XLOC_015433	RDH11	5.38881	25.9019	2.26502	0.0020136
XLOC_025828	CPEB4	2.49401	11.9761	2.26362	0.000779626
XLOC_014777	PELI2	1.05141	5.04101	2.26139	0.00966125
XLOC_031045	DRAP1	111.758	534.324	2.25734	0.000779626
XLOC_014786	DACT1	3.26126	15.5675	2.25503	0.00222425
XLOC_002748	ATP1B3	22.946	109.067	2.2489	0.000779626
XLOC_025179	MICAL2	2.31767	10.9736	2.24328	0.000779626
XLOC_034926	LONRF1	0.989734	4.66651	2.23723	0.00443959
XLOC_031820	PGAM1	44.0207	206.828	2.23218	0.00267452
XLOC_001106	PPP1R2	18.777	88.0225	2.22891	0.00311413
XLOC_024515	ARHGEF12	11.2585	52.6302	2.22487	0.00311413
XLOC_019467	NME2	141.912	663.055	2.22413	0.000779626
XLOC_032763	RIOK3	18.9638	88.2444	2.21825	0.000779626
XLOC_019181	ZNF830	7.91352	36.822	2.21817	0.000779626
XLOC_012854	ARRDC3	8.37781	38.7511	2.20959	0.000779626
XLOC_026679	TAOK3	7.1564	33.0103	2.20561	0.00140663
XLOC_001041	GRAMD1C	6.48326	29.9023	2.20547	0.000779626
XLOC_004337	MYO1B	15.8866	73.1713	2.20347	0.000779626
XLOC_000279	HOOK1	3.92924	18.0766	2.2018	0.000779626
XLOC_001208	MECOM	45.5335	209.271	2.20037	0.00357011
XLOC_032746	DSG2	13.5568	62.2576	2.19924	0.00311413
XLOC_016993	STK3	13.1845	60.3252	2.19392	0.000779626
XLOC_005570	WDFY1	7.35376	33.4741	2.18649	0.000779626
XLOC_015323	MAPK6	8.12319	36.9566	2.18572	0.00140663
XLOC_005654	THEMIS2	6.80033	30.8338	2.18083	0.000779626
XLOC_032549	PTPRM	9.01171	40.8503	2.18047	0.000779626
XLOC_010595	ICA1	13.0524	59.0952	2.17873	0.000779626
XLOC_007052	RAB21	8.84229	39.9764	2.17666	0.00966125
XLOC_000278	FGGY	6.4968	29.3357	2.17486	0.00311413
XLOC_017358	DPY19L4	4.71854	21.2686	2.17231	0.000779626
XLOC_031044	CCDC85B	22.084	99.4999	2.1717	0.00872515
XLOC_019180	LIG3	7.19664	32.4213	2.17155	0.00267452
XLOC_034383	REEP3	10.5949	47.6935	2.17043	0.000779626
XLOC_023553	CNOT1	17.8249	80.2064	2.16982	0.0020136
XLOC_010614	ANKMY2	7.53772	33.8275	2.16599	0.000779626
XLOC_034896	SLC25A4	21.6229	96.9146	2.16415	0.00222425
XLOC_028806	IP6K2	43.4975	194.453	2.16042	0.00400279
XLOC_003832	CORO2A	2.62343	11.7118	2.15844	0.00400279
XLOC_001374	MX1	67.4244	300.126	2.15422	0.00443959
XLOC_007117	ITGA5	5.63867	25.0528	2.15154	0.000779626
XLOC_032235	BNIP3	24.6851	109.55	2.14987	0.00516234
XLOC_001865	TMED5	13.0997	57.9784	2.14598	0.000779626
XLOC_013595	CPEB2	1.34417	5.94186	2.1442	0.00838781
XLOC_035380	SMS	86.584	382.218	2.14222	0.00140663
XLOC_004496	COL4A3	2.31862	10.2122	2.13896	0.00555306
XLOC_018953	PCYT2	23.4098	103.105	2.13893	0.000779626
XLOC_026079	ARHGEF28	10.4539	45.9338	2.13552	0.00311413
XLOC_005178	OCA2	2.89234	12.6946	2.13391	0.00443959
XLOC_007107	CRADD	2.51844	11.0526	2.13378	0.00966125
XLOC_029118	ACY1	19.6929	86.2944	2.13159	0.000779626
XLOC_023901	RRAS	11.051	48.2506	2.12637	0.0080546
XLOC_009280	MAPK12	10.3973	45.0405	2.11501	0.00222425
XLOC_035951	GEMIN8	12.4931	54.0638	2.11353	0.00140663
XLOC_023468	MVD	26.0658	112.532	2.1101	0.000779626
XLOC_007049	LGR5	28.5799	123.18	2.1077	0.00443959
XLOC_007299	PPM1H	4.11399	17.71	2.10596	0.00140663
XLOC_008627	LARP4	4.59093	19.737	2.10404	0.000779626
XLOC_010648	CROT	5.10713	21.9391	2.10292	0.00311413
XLOC_031428	ATL3	12.5652	53.9179	2.10133	0.00140663
XLOC_008028	ODC1	26.3314	112.95	2.10082	0.000779626
XLOC_000100	NCDN	6.53988	27.8617	2.09095	0.00357011
XLOC_000687	ZBTB7B	8.21836	34.959	2.08874	0.00140663
XLOC_013936	SOWAHB	2.15688	9.15533	2.08566	0.00592675
XLOC_008443	FAHD2A	69.9363	295.514	2.07911	0.00516234
XLOC_023025	ZFP36	10.6894	44.7072	2.06433	0.00872515
XLOC_021047	DENND1B	3.44059	14.371	2.06243	0.00357011
XLOC_017167	FAM91A1	6.94322	28.9999	2.06237	0.00267452
XLOC_018480	RFFL	11.7105	48.6084	2.0534	0.0020136
XLOC_000632	TUFT1	7.12845	29.5086	2.04948	0.000779626
XLOC_032061	MYOF	3.74482	15.5005	2.04934	0.00140663
XLOC_007574	MANSC1	31.1741	128.826	2.047	0.00267452
XLOC_012894	NUDT12	3.83077	15.7989	2.04412	0.00311413
XLOC_026948	HSPA4L	3.20785	13.2004	2.04091	0.00999536
XLOC_000833	MGST3	163.632	673.093	2.04035	0.00400279
XLOC_013329	EIF4E	16.5058	67.8507	2.03939	0.000779626
XLOC_027056	RNF34	16.2254	66.6174	2.03765	0.000779626
XLOC_018699	SREBF1	7.80835	32.0533	2.03738	0.0080546
XLOC_026475	PLRG1	20.6708	84.8461	2.03725	0.000779626
XLOC_032188	MCMBP	15.5666	63.8333	2.03585	0.00838781
XLOC_031027	POLA2	4.45927	18.2345	2.0318	0.00311413
XLOC_008745	SRGAP1	2.91552	11.9183	2.03136	0.00140663
XLOC_029024	EDEM1	6.36579	26.0204	2.03123	0.00222425
XLOC_008269	PPP1R21	7.47505	30.5269	2.02993	0.00140663
XLOC_007258	KIF21A	2.83627	11.5389	2.02444	0.00516234
XLOC_004141	SESTD1	10.9897	44.512	2.01804	0.0080546
XLOC_017321	ATP6V1C1	16.6248	67.3017	2.0173	0.000779626
XLOC_034651	P4HA1	10.7694	43.4271	2.01165	0.000779626
XLOC_021471	CSRP2BP	13.0888	52.3855	2.00083	0.00311413
XLOC_021471	PET117	13.0888	52.3855	2.00083	0.00311413
XLOC_025171	FAR1	8.24276	32.9789	2.00034	0.00267452
