# Supplementary material for: Comparative mRNA and miRNA expression in European mouflon (Ovis musimon) and sheep (Ovis aries) provides novel insights into the genetic mechanisms for female reproductive success
Source: Heredity (Edinb). 2018 May 21;122(2):172–86. doi: 10.1038/s41437-018-0090-1 (PMC6327046; doi:10.1038/s41437-018-0090-1)
Supplement: Supplementary file 3 — Supplementary Table S10 [file 41437_2018_90_MOESM3_ESM.xlsx]

## Sheet: Sheet1
Table S10. Differentially expressed genes (DEGs) between European mouflon and Finnsheep ovarian mRNAs with the threshold |log2(fold change)| ≥2 and Padj (i.e. adjusted P-value) ≤ 0.01
Gene_id	Gene	European mouflon	Finnsheep	log2(fold change)	Padj
XLOC_078479	CDHR4	1.88462	0.0128159	-7.20019	0.00374218
XLOC_060825	PRKCQ	1.47555	0.0138915	-6.73091	0.00946186
XLOC_019242	SOHLH1	17.6366	0.168564	-6.70913	0.00828023
XLOC_063665	ADAD2	3.87193	0.0647706	-5.90157	0.00160786
XLOC_019703	VIT	2.4523	0.0490931	-5.64247	0.00374218
XLOC_089077	CCDC78	2.80283	0.0661267	-5.40551	0.00160786
XLOC_064961	KLK11	2.38696	0.057866	-5.36632	0.00160786
XLOC_064961	KLK12	2.38696	0.057866	-5.36632	0.00160786
XLOC_075561	DLK1	11.8579	0.289972	-5.35379	0.00568483
XLOC_021484	NR4A1	105.65	2.77029	-5.25311	0.00160786
XLOC_028964	NOBOX	3.49916	0.101198	-5.11176	0.00650489
XLOC_088921	ZP3	67.8788	2.19263	-4.95223	0.00160786
XLOC_001409	NME9	1.28406	0.0428885	-4.90398	0.00536836
XLOC_064281	CACNG6	5.10003	0.198587	-4.68267	0.00673426
XLOC_021478	KRT7	6.6045	0.261334	-4.65948	0.00160786
XLOC_064754	CNTD2	1.48252	0.0641299	-4.53091	0.00536836
XLOC_056237	DLX4	0.561387	0.0246791	-4.50763	0.00160786
XLOC_056580	DNAI2	1.39209	0.0613457	-4.50414	0.0048628
XLOC_011135	CATIP	1.12169	0.0556432	-4.33332	0.00977619
XLOC_063668	ATP2C2	3.483	0.175324	-4.31224	0.00160786
XLOC_011457	PTPN3	1.27657	0.066191	-4.26949	0.00598499
XLOC_086526	SALL3	0.995927	0.052935	-4.23375	0.00774105
XLOC_088784	VWA3A	0.731145	0.0411846	-4.14998	0.00277231
XLOC_058240	CACNA1E	0.535178	0.0310844	-4.10576	0.00160786
XLOC_019194	LCN6	1.34971	0.0796519	-4.08279	0.00160786
XLOC_019819	ASTL	4.07017	0.240829	-4.07901	0.00615214
XLOC_073081	CCDC60	2.9226	0.178755	-4.03119	0.00721301
XLOC_081100	ZSCAN9	0.925889	0.0567482	-4.02819	0.00696169
XLOC_011608	NPM2	4.52596	0.280688	-4.01119	0.00160786
XLOC_020652	NOXA1	3.99416	0.248251	-4.00802	0.00160786
XLOC_090617	C25H10orf10	85.0062	5.30747	-4.00147	0.00160786
XLOC_011824	ELAVL2	5.20035	0.350676	-3.8904	0.00160786
XLOC_002782	LRRIQ4	1.49371	0.104427	-3.83833	0.00750672
XLOC_061647	PHACTR3	4.31094	0.306552	-3.8138	0.00439394
XLOC_073080	TMEM233	2.31931	0.177635	-3.70671	0.00439394
XLOC_048296	MAPK15	4.64469	0.375538	-3.62855	0.00946186
XLOC_028870	KCP	1.49307	0.121551	-3.61865	0.00160786
XLOC_088581	WDR90	5.0429	0.411609	-3.61491	0.00160786
XLOC_086559	CDH7	0.9531	0.0837655	-3.5082	0.00615214
XLOC_058228	TDRD5	2.28039	0.200439	-3.50804	0.00774105
XLOC_075953	FRMD5	1.78174	0.157119	-3.50336	0.0048628
XLOC_003009	SPATC1L	1.35476	0.123016	-3.46112	0.00439394
XLOC_048278	MFSD3	5.28294	0.500182	-3.40082	0.00160786
XLOC_010984	DPP10	9.66679	0.932078	-3.37451	0.00160786
XLOC_057943	C4BPA	9.25207	0.924288	-3.32336	0.00160786
XLOC_055638	PRR29	7.13354	0.775834	-3.2008	0.00160786
XLOC_084686	TDRD1	4.40973	0.483263	-3.18981	0.0048628
XLOC_022194	DENND6B	11.8123	1.29802	-3.18591	0.00160786
XLOC_063838	RLTPR	1.74939	0.194633	-3.16802	0.00615214
XLOC_002036	C1H1orf194	5.5986	0.636967	-3.13578	0.00615214
XLOC_078605	CFAP100	2.70595	0.310692	-3.12258	0.00750672
XLOC_028620	IGF2BP3	2.69321	0.322413	-3.06234	0.00439394
XLOC_055954	RAB11FIP4	2.06192	0.248512	-3.0526	0.00916316
XLOC_067036	PLEKHB1	6.10673	0.762552	-3.00149	0.00650489
XLOC_001756	CCDC17	5.91954	0.756577	-2.96793	0.00277231
XLOC_090698	ZP4	14.7762	1.88931	-2.96734	0.00160786
XLOC_075639	EXOC3L4	31.3715	4.15363	-2.91701	0.00160786
XLOC_075473	SSTR1	6.19511	0.851858	-2.86244	0.00696169
XLOC_073263	TUBA3E	3.8077	0.526158	-2.85535	0.00946186
XLOC_048301	RHPN1	2.37985	0.333479	-2.8352	0.00160786
XLOC_088978	KPNA7	1.83739	0.26154	-2.81256	0.00673426
XLOC_041347	JMJD7	7.10276	1.01219	-2.8109	0.00160786
XLOC_041347	PLA2G4B	7.10276	1.01219	-2.8109	0.00160786
XLOC_044824	ARFGEF3	0.952371	0.135736	-2.81072	0.00277231
XLOC_011788	SAXO1	7.04784	1.01315	-2.79834	0.00277231
XLOC_033422	SPOCK1	6.23399	0.897561	-2.79607	0.00536836
XLOC_078544	SLC6A20	3.09198	0.450394	-2.77927	0.00887842
XLOC_002730	VWA5B2	0.622582	0.0910771	-2.7731	0.00568483
XLOC_011391	ATP13A2	9.67207	1.45705	-2.73077	0.00160786
XLOC_019577	C3H2orf40	21.6588	3.34238	-2.696	0.00946186
XLOC_002966	PRDM15	11.3539	1.77292	-2.67899	0.00160786
XLOC_002092	NGF	15.9211	2.53259	-2.65225	0.00828023
XLOC_001658	LSM10	10.145	1.64414	-2.62537	0.00160786
XLOC_080426	ZBTB12	10.8606	1.78538	-2.60479	0.00568483
XLOC_048277	LRRC14	9.45762	1.55485	-2.6047	0.00946186
XLOC_072783	CCDC157	2.43199	0.405768	-2.58341	0.00160786
XLOC_000688	TDRD10	3.09564	0.520502	-2.57226	0.00160786
XLOC_020775	C3H9orf16	109.495	18.5852	-2.55863	0.00160786
XLOC_020775	LCN2	109.495	18.5852	-2.55863	0.00160786
XLOC_028786	FAM221A	2.61369	0.44879	-2.54198	0.00160786
XLOC_028786	STK31	2.61369	0.44879	-2.54198	0.00160786
XLOC_012484	C1QA	27.2756	4.73699	-2.52557	0.00160786
XLOC_083399	TMEM134	9.40516	1.63442	-2.52468	0.00798165
XLOC_002987	C1H21orf2	17.0894	2.98784	-2.51593	0.00160786
XLOC_101733	CYP17A1	6.65899	1.16441	-2.51571	0.00160786
XLOC_085036	SPRN	10.6978	1.88633	-2.50366	0.00857527
XLOC_001228	PEX5L	0.944522	0.166809	-2.50138	0.0048628
XLOC_058656	ISG15	26.5893	4.7948	-2.4713	0.00568483
XLOC_020695	EGFL7	23.4416	4.23031	-2.47023	0.00160786
XLOC_055197	NLE1	11.4723	2.12	-2.43602	0.00696169
XLOC_002204	SELENBP1	52.0037	9.62839	-2.43325	0.00160786
XLOC_094732	TAZ	15.0866	2.81629	-2.4214	0.00160786
XLOC_032506	RPS15	2363.73	444.589	-2.41052	0.00160786
XLOC_055122	TPT1	633.519	123.566	-2.3581	0.00160786
XLOC_055254	RPH3AL	8.99976	1.76251	-2.35226	0.00439394
XLOC_061273	PABPC1L	1.90812	0.378949	-2.33207	0.00615214
XLOC_020333	BCAT1	2.26376	0.45145	-2.32608	0.00857527
XLOC_029007	FASTK	25.5463	5.097	-2.32539	0.00160786
XLOC_001654	COL8A2	4.03481	0.812099	-2.31277	0.00750672
XLOC_089265	ZP2	7.29918	1.47387	-2.30813	0.00798165
XLOC_075646	TRMT61A	11.0148	2.22513	-2.30749	0.00946186
XLOC_010559	TRPM3	3.71776	0.751354	-2.30687	0.00374218
XLOC_012298	PRKAG3	12.2159	2.46981	-2.30629	0.00160786
XLOC_061613	OPRL1	1.79787	0.36399	-2.30432	0.00615214
XLOC_056298	GSDMB	6.24321	1.26914	-2.29844	0.00160786
XLOC_032317	AMH	97.2586	20.0431	-2.27872	0.00160786
XLOC_012483	C1QC	27.7633	5.757	-2.26979	0.00374218
XLOC_022077	CECR5	13.5296	2.81468	-2.26508	0.0048628
XLOC_020645	MRPL41	25.4372	5.3368	-2.25289	0.00160786
XLOC_083000	PDDC1	13.1491	2.76314	-2.25059	0.00439394
XLOC_010318	ALDOB	48.9265	10.3241	-2.24461	0.00160786
XLOC_010318	TMEM246	48.9265	10.3241	-2.24461	0.00160786
XLOC_019820	ADRA2B	7.05767	1.51616	-2.21877	0.00439394
XLOC_055693	FAAP100	5.97933	1.28997	-2.21265	0.00160786
XLOC_075657	SIVA1	51.7467	11.1977	-2.20827	0.00160786
XLOC_056490	SLC25A10	26.482	5.73244	-2.20779	0.00160786
XLOC_020685	ADAMTSL2	4.5755	0.992479	-2.20482	0.00696169
XLOC_037170	SPON2	37.4306	8.12413	-2.20393	0.00160786
XLOC_065054	ZNF787	16.3305	3.57296	-2.19238	0.00977619
XLOC_001698	COL9A2	2.30522	0.505146	-2.19013	0.00916316
XLOC_047911	PYCRL	17.1826	3.77048	-2.18812	0.0048628
XLOC_072772	EMID1	42.4365	9.37595	-2.17827	0.00160786
XLOC_072815	MIF	407.36	90.581	-2.16902	0.00160786
XLOC_003034	COL6A6	2.80766	0.629248	-2.15767	0.0048628
XLOC_056111	TMEM256	128.829	28.9106	-2.15579	0.00160786
XLOC_064591	LRRC29	4.08182	0.921058	-2.14785	0.00374218
XLOC_032002	TMEM161A	6.24306	1.41515	-2.1413	0.00568483
XLOC_037176	DGKQ	2.04619	0.46451	-2.13916	0.00887842
XLOC_011288	CD164L2,,	12.9346	2.96891	-2.12323	0.00439394
XLOC_011288	FCN3	12.9346	2.96891	-2.12323	0.00439394
XLOC_011288	MAP3K6	12.9346	2.96891	-2.12323	0.00439394
XLOC_064393	FUK	4.95205	1.1433	-2.11482	0.00977619
XLOC_089502	AP5Z1	8.87604	2.06731	-2.10216	0.00160786
XLOC_001308	RARRES1	64.6638	15.1106	-2.0974	0.00374218
XLOC_032223	SNAPC2	11.7645	2.7742	-2.08429	0.00277231
XLOC_010338	GADD45G	38.5016	9.09175	-2.08229	0.00160786
XLOC_037179	ATP5I,	165.613	39.3268	-2.07423	0.00160786
XLOC_037179	MFSD7	165.613	39.3268	-2.07423	0.00160786
XLOC_033098	ACP5	19.3037	4.58934	-2.07252	0.00798165
XLOC_075766	NMB,	213.924	51.6449	-2.0504	0.00439394
XLOC_075766	WDR73	213.924	51.6449	-2.0504	0.00439394
XLOC_061636	RPS21	2501.48	604.196	-2.0497	0.00160786
XLOC_090515	COL13A1	10.7504	2.60677	-2.04405	0.00160786
XLOC_089078	NARFL	15.4715	3.75864	-2.04133	0.00160786
XLOC_088577	NHLRC4,	23.2984	5.66982	-2.03885	0.00160786
XLOC_088577	PIGQ	23.2984	5.66982	-2.03885	0.00160786
XLOC_056251	ATP5G1	128.185	31.2945	-2.03424	0.00160786
XLOC_033522	ATOX1	123.12	30.2015	-2.02738	0.00160786
XLOC_094734	RPL10	2698.81	665.874	-2.019	0.00160786
XLOC_058514	C12H1orf101	0.00677104	0.359927	5.73218	0.00774105
XLOC_061192	ASIP	0.790346	40.1593	5.66711	0.00160786
XLOC_012094	TNFAIP6	1.15251	56.1863	5.60736	0.00160786
XLOC_088792	OTOA	0.0881123	2.56281	4.86224	0.00160786
XLOC_037043	EREG	0.11821	3.22263	4.76882	0.00774105
XLOC_041455	CYP19	2.53833	51.9516	4.35522	0.00160786
XLOC_021286	IL1RL1	0.835495	16.3728	4.29253	0.00160786
XLOC_084825	SLC16A12	0.209369	4.05245	4.27468	0.00277231
XLOC_044707	BVES	0.527535	9.78966	4.21392	0.00160786
XLOC_088767	ACSM1	0.102506	1.71942	4.06814	0.00160786
XLOC_000547	HSD3B1	23.9173	342.28	3.83905	0.00160786
XLOC_080227	KLHL31	0.0490366	0.693421	3.8218	0.00673426
XLOC_064679	HSPB6	20.559	234.839	3.51383	0.00160786
XLOC_011590	ADAMDEC1	1.42532	15.2807	3.42235	0.00160786
XLOC_028238	INHBA	71.8336	744.585	3.37371	0.00277231
XLOC_094111	CDR1	1.23792	11.4761	3.21265	0.0048628
XLOC_066804	GRAMD1B	1.00728	8.99083	3.15799	0.00160786
XLOC_000018	ND3	954.021	8211.45	3.10554	0.00160786
XLOC_048411	CA8	1.50871	12.0919	3.00265	0.00277231
XLOC_075959	TC2N	3.54642	27.8394	2.97269	0.00160786
XLOC_058536	F5	2.33601	17.7354	2.92451	0.00160786
XLOC_045005	PKIB	1.2313	9.25132	2.90948	0.00750672
XLOC_000470	KIAA1324	0.245523	1.63033	2.73124	0.00536836
XLOC_044635	TRDN	1.26565	8.28687	2.71094	0.00277231
XLOC_075536	SERPINA5	1.06596	6.82392	2.67845	0.00568483
XLOC_086707	MRO	6.84175	40.5974	2.56895	0.00160786
XLOC_072455	MAP9	2.64798	15.4236	2.54217	0.00160786
XLOC_037318	SPP1	6.33818	36.0097	2.50624	0.00160786
XLOC_080663	FAM65B	1.17451	6.51927	2.47265	0.00160786
XLOC_042100	GLDN	1.36933	7.59737	2.47203	0.00160786
XLOC_037374	RBM47	0.528132	2.5916	2.29487	0.00673426
XLOC_044966	FILIP1	2.21026	10.7538	2.28255	0.00160786
XLOC_075977	SERPINA1	8.28758	39.1393	2.2396	0.00277231
XLOC_048582	DECR1	6.27269	29.2209	2.21984	0.00160786
XLOC_070247	CDH12	0.972658	4.42817	2.18671	0.0048628
XLOC_000352	PTGFR	9.76527	43.3984	2.15191	0.00160786
XLOC_037125	CPEB2	2.01803	8.91229	2.14285	0.00160786
XLOC_093993	ATRX	10.2404	44.9673	2.13461	0.00160786
XLOC_037391	GABRA2	0.372375	1.59598	2.09961	0.00615214
XLOC_066690	ACAT1	24.958	105.842	2.08434	0.00160786
XLOC_048454	JPH1	1.38396	5.72418	2.04826	0.00798165
XLOC_084569	SLC35G1	16.2719	66.888	2.03936	0.00160786
XLOC_001818	LRP8	5.63474	22.735	2.0125	0.00160786
